# Supplementary material for: Crystal structure of bis­{μ-4,4′-[1,3-phenyl­enebis(­oxy)]dibenzoato-κ4 O,O′:O′′,O′′′}bis[(1,10-phenanthroline-κ2 N,N′)zinc(II)] dihydrate
Source: Acta Crystallogr Sect E Struct Rep Online. 2014 Sep 3;70(Pt 10):m341–2. doi: 10.1107/S1600536814018340 (PMC4257206; doi:10.1107/S1600536814018340)
Supplement: Supplementary file 1 [file e-70-0m341-sup1.cif]

##############################################################################
#                                                                            #
# This CIF contains the data in a paper accepted for publication in          #
# Acta Crystallographica Section E. It conforms to the requirements of       #
# Notes for Authors for Acta Crystallographica Section E, and has been       #
# peer reviewed under the auspices of the IUCr Commission on Journals.       #
#                                                                            #
# Full details of the Crystallographic Information File format               #
# are given in the paper "The Crystallographic Information File (CIF):       #
# a New Standard Archive File for Crystallography" by S. R. Hall, F. H.      #
# Allen and I. D. Brown [Acta Cryst. (1991), A47, 655-685].                  #
#                                                                            #
# The current version of the core CIF dictionary is obtainable from          #
# ftp://ftp.iucr.org/pub/cif_core.dic.                                       #
#                                                                            #
# Software is freely available for graphical display of the structure(s)     #
# in this CIF. For information consult the CIF software page                 #
# http://www.iucr.org/resources/cif/software.                                #
#                                                                            #
# This file may be used for bona fide research purposes within the           #
# scientific community so long as proper attribution is given to the journal # 
# article from which it was obtained.                                        #
#                                                                            #
##############################################################################
data_global
_audit_creation_method     'SHELXL97'
_journal_date_recd_electronic     2014-08-05
_journal_date_accepted     2014-08-12
_journal_name_full     'Acta Crystallographica, Section E'
_journal_year     2014
_journal_volume     70
_journal_issue     10
_journal_page_first     m341
_journal_page_last     m342
_journal_paper_category     HM
_journal_paper_doi     10.1107/S1600536814018340
_journal_coeditor_code     XU5810
_publ_contact_author_name     'Liying Han'
_publ_contact_author_address
;
Department of Gynecology ,
The Second Hospital of Jilin University,
218 Ziqiang Street
Changchun 130041
People's Republic of China
;
_publ_contact_author_email     drhanly@163.com
_publ_contact_author_fax     +86-431-88796114
_publ_contact_author_phone     +86-431-88796114
_publ_section_title
;\
Crystal structure of
bis{\m-4,4'-[1,3-phenylenebis(oxy)]dibenzoato-\k^4^<i>O</i>,<i>O</i>':\
<i>O</i>'',<i>O</i>'''}bis[(1,10-phenanthroline-\
\k^2^<i>N</i>,<i>N</i>')zinc(II)] dihydrate
;
loop_
    _publ_author_name
    _publ_author_address
    'Ya-Ping Li'
;
Department of Ophthalmology
The Second Hospital of Jilin University,
218 Ziqiang Street
Changchun 130041
People's Republic of China
;
    'Li-Ying Han'
;
Department of Gynaecology,
The Second Hospital of Jilin University,
218 Ziqiang Street
Changchun 130041
People's Republic of China
;
    'Julia Ming'
;
St Erik's Eye Hospital
Karolinska Institute
Polhemsgatan 50,
SE-112 82 Stockholm, Sweden
;
    'Hu Zang'
;
Department of Orthopedics
The China--Japan Union Hospital of Jilin University Changchun
Changchun 130033
People's Republic of China
;
    'Guan-Fang Su'
;
Department of Ophthalmology
The Second Hospital of Jilin University,
218 Ziqiang Street
Changchun 130041
People's Republic of China
;
data_I
_audit_creation_method     SHELXL-97
_database_code_depnum_ccdc_archive     'CCDC 1018955'
_chemical_name_systematic
;\
Bis{\m-4,4'-[1,3-phenylenebis(oxy)]dibenzoato-\k^4^<i>O</i>,<i>O</i>':\
<i>O</i>'',<i>O</i>'''}bis[(1,10-phenanthroline-\
\k^2^<i>N</i>,<i>N</i>')zinc(II)] dihydrate
;
_chemical_name_common     ?
_chemical_formula_moiety     'C64 H40 N4 O12 Zn2, 2(H2 O)'
_chemical_formula_sum     'C64 H44 N4 O14 Zn2'
_chemical_formula_iupac     '[Zn2 (C20 H12 O6)2 (C12 H8 N2)2] , 2H2 O'
_chemical_formula_weight     1223.77
_chemical_melting_point     ?
_symmetry_cell_setting     triclinic
_symmetry_space_group_name_H-M     'P -1'
_symmetry_space_group_name_Hall     '-P 1'
loop_
    _symmetry_equiv_pos_as_xyz
    'x, y, z'
    '-x, -y, -z'
_cell_length_a     10.550(2)
_cell_length_b     11.308(2)
_cell_length_c     12.874(3)
_cell_angle_alpha     93.210(4)
_cell_angle_beta     104.225(4)
_cell_angle_gamma     113.323(4)
_cell_volume     1346.8(5)
_cell_formula_units_Z     1
_cell_measurement_reflns_used     6527
_cell_measurement_theta_min     1.68
_cell_measurement_theta_max     22.84
_cell_measurement_temperature     293(2)
_exptl_crystal_description     block
_exptl_crystal_colour     colorless
_exptl_crystal_size_max     0.28
_exptl_crystal_size_mid     0.23
_exptl_crystal_size_min     0.21
_exptl_crystal_density_diffrn     1.509
_exptl_crystal_density_meas     ?
_exptl_crystal_density_method     'not measured'
_exptl_crystal_F_000     628
_exptl_absorpt_coefficient_mu     0.967
_exptl_absorpt_correction_type     multi-scan
_exptl_absorpt_process_details     '(SADABS; Bruker, 2002)'
_exptl_absorpt_correction_T_min     0.765
_exptl_absorpt_correction_T_max     0.824
_exptl_special_details     ?
_diffrn_ambient_temperature     293(2)
_diffrn_radiation_type     MoK\a
_diffrn_radiation_wavelength     0.71073
_diffrn_radiation_source     'fine-focus sealed tube'
_diffrn_radiation_monochromator     graphite
_diffrn_measurement_device_type     'Bruker SMART APEXII CCD'
_diffrn_measurement_method     'phi and omega scans'
_diffrn_detector_area_resol_mean     ?
_diffrn_reflns_number     26413
_diffrn_reflns_av_R_equivalents     0.0734
_diffrn_reflns_av_sigmaI/netI     0.0697
_diffrn_reflns_theta_min     1.66
_diffrn_reflns_theta_max     28.08
_diffrn_reflns_theta_full     28.08
_diffrn_measured_fraction_theta_max     0.991
_diffrn_measured_fraction_theta_full     0.991
_diffrn_reflns_limit_h_min     -13
_diffrn_reflns_limit_h_max     13
_diffrn_reflns_limit_k_min     -14
_diffrn_reflns_limit_k_max     14
_diffrn_reflns_limit_l_min     -17
_diffrn_reflns_limit_l_max     16
_diffrn_standards_number     ?
_diffrn_standards_interval_count     ?
_diffrn_standards_interval_time     ?
_diffrn_standards_decay_%     ?
_refine_special_details
;
Refinement of <i>F</i>^2^ against ALL reflections. The weighted <i>R</i>-factor
<i>wR</i> and goodness of fit <i>S</i> are based on <i>F</i>^2^, conventional
<i>R</i>-factors <i>R</i> are based on <i>F</i>, with <i>F</i> set to zero for
negative <i>F</i>^2^. The threshold expression of <i>F</i>^2^ >
\s(<i>F</i>^2^) is used only for calculating <i>R</i>-factors(gt) <i>etc</i>.
and is not relevant to the choice of reflections for refinement.
<i>R</i>-factors based on <i>F</i>^2^ are statistically about twice as large
as those based on <i>F</i>, and <i>R</i>- factors based on ALL data will be
even larger.
;
_reflns_number_total     6471
_reflns_number_gt     3733
_reflns_threshold_expression     >2sigma(I)
_refine_ls_structure_factor_coef     Fsqd
_refine_ls_matrix_type     full
_refine_ls_R_factor_all     0.1045
_refine_ls_R_factor_gt     0.0449
_refine_ls_wR_factor_gt     0.0918
_refine_ls_wR_factor_ref     0.1116
_refine_ls_goodness_of_fit_ref     1.009
_refine_ls_restrained_S_all     1.008
_refine_ls_number_reflns     6471
_refine_ls_number_parameters     385
_refine_ls_number_restraints     2
_refine_ls_hydrogen_treatment     mixed
_refine_ls_weighting_scheme     calc
_refine_ls_weighting_details
         'calc w=1/[\s^2^(Fo^2^)+(0.0397P)^2^+0.2348P] where P=(Fo^2^+2Fc^2^)/3'
_atom_sites_solution_hydrogens     geom
_atom_sites_solution_primary     direct
_atom_sites_solution_secondary     difmap
_refine_ls_shift/su_max     0.001
_refine_ls_shift/su_mean     0.000
_refine_diff_density_max     0.220
_refine_diff_density_min     -0.677
_refine_ls_extinction_method     none
_refine_ls_extinction_coef     ?
loop_
    _atom_type_symbol
    _atom_type_description
    _atom_type_scat_dispersion_real
    _atom_type_scat_dispersion_imag
    _atom_type_scat_source
    'C' 'C' 0.0033 0.0016
                         'International Tables Vol C Tables 4.2.6.8 and 6.1.1.4'
    'H' 'H' 0.0000 0.0000
                         'International Tables Vol C Tables 4.2.6.8 and 6.1.1.4'
    'N' 'N' 0.0061 0.0033
                         'International Tables Vol C Tables 4.2.6.8 and 6.1.1.4'
    'O' 'O' 0.0106 0.0060
                         'International Tables Vol C Tables 4.2.6.8 and 6.1.1.4'
    'Zn' 'Zn' 0.2839 1.4301
                         'International Tables Vol C Tables 4.2.6.8 and 6.1.1.4'
_computing_data_collection     'APEX2 (Bruker, 2002)'
_computing_cell_refinement     'SAINT (Bruker, 2002)'
_computing_data_reduction     'SAINT (Bruker, 2002)'
_computing_structure_solution     'SHELXS97 (Sheldrick, 2008)'
_computing_structure_refinement     'SHELXL97 (Sheldrick, 2008)'
_computing_molecular_graphics     'Mercury (Macrae <i>et al.</i>, 2006)'
_computing_publication_material
                         'SHELXTL (Sheldrick, 2008) and publCIF (Westrip, 2010)'
loop_
    _atom_site_type_symbol
    _atom_site_label
    _atom_site_fract_x
    _atom_site_fract_y
    _atom_site_fract_z
    _atom_site_U_iso_or_equiv
    _atom_site_adp_type
    _atom_site_calc_flag
    _atom_site_refinement_flags
    _atom_site_occupancy
    _atom_site_symmetry_multiplicity
    _atom_site_disorder_assembly
    _atom_site_disorder_group
    Zn Zn1 0.37437(4) 0.63248(3) 0.10279(3) 0.05945(15) Uani d . 1 1 . .
    C C1 0.6498(4) 0.7620(3) 0.0310(3) 0.0676(9) Uani d . 1 1 . .
    H H1 0.6378 0.6778 0.0079 0.081 Uiso calc R 1 1 . .
    C C2 0.7669(4) 0.8674(4) 0.0183(3) 0.0757(10) Uani d . 1 1 . .
    H H2 0.8330 0.8534 -0.0113 0.091 Uiso calc R 1 1 . .
    C C3 0.7843(4) 0.9914(3) 0.0494(3) 0.0662(9) Uani d . 1 1 . .
    H H3 0.8617 1.0628 0.0406 0.079 Uiso calc R 1 1 . .
    C C4 0.6849(3) 1.0103(3) 0.0947(2) 0.0472(7) Uani d . 1 1 . .
    C C5 0.6945(3) 1.1366(3) 0.1300(2) 0.0567(8) Uani d . 1 1 . .
    H H5 0.7691 1.2110 0.1217 0.068 Uiso calc R 1 1 . .
    C C6 0.5980(4) 1.1491(3) 0.1745(2) 0.0594(8) Uani d . 1 1 . .
    H H6 0.6069 1.2323 0.1972 0.071 Uiso calc R 1 1 . .
    C C7 0.4812(3) 1.0374(3) 0.1882(2) 0.0516(7) Uani d . 1 1 . .
    C C8 0.3761(4) 1.0452(4) 0.2320(2) 0.0702(9) Uani d . 1 1 . .
    H H8 0.3801 1.1263 0.2554 0.084 Uiso calc R 1 1 . .
    C C9 0.2683(5) 0.9347(4) 0.2406(3) 0.0820(11) Uani d . 1 1 . .
    H H9 0.1963 0.9394 0.2679 0.098 Uiso calc R 1 1 . .
    C C10 0.2650(4) 0.8138(4) 0.2087(3) 0.0749(10) Uani d . 1 1 . .
    H H10 0.1916 0.7386 0.2172 0.090 Uiso calc R 1 1 . .
    C C11 0.4700(3) 0.9131(3) 0.15552(19) 0.0445(7) Uani d . 1 1 . .
    C C12 0.5724(3) 0.8995(2) 0.10674(19) 0.0430(7) Uani d . 1 1 . .
    C C13 0.1204(3) 0.4615(2) -0.1993(2) 0.0421(6) Uani d . 1 1 . .
    C C14 0.1351(3) 0.3606(3) -0.2509(2) 0.0547(8) Uani d . 1 1 . .
    H H14 0.2029 0.3323 -0.2147 0.066 Uiso calc R 1 1 . .
    C C15 0.0509(3) 0.3000(3) -0.3557(2) 0.0548(8) Uani d . 1 1 . .
    H H15 0.0596 0.2295 -0.3889 0.066 Uiso calc R 1 1 . .
    C C16 -0.0458(3) 0.3444(2) -0.4107(2) 0.0420(6) Uani d . 1 1 . .
    C C17 -0.0585(3) 0.4483(3) -0.3621(2) 0.0549(8) Uani d . 1 1 . .
    H H17 -0.1219 0.4800 -0.4002 0.066 Uiso calc R 1 1 . .
    C C18 0.0237(3) 0.5060(3) -0.2559(2) 0.0536(7) Uani d . 1 1 . .
    H H18 0.0136 0.5754 -0.2224 0.064 Uiso calc R 1 1 . .
    C C19 0.1702(3) -0.1591(3) 0.5514(2) 0.0424(6) Uani d . 1 1 . .
    C C20 0.2827(3) -0.0663(3) 0.52396(19) 0.0423(6) Uani d . 1 1 . .
    H H20 0.3292 -0.0906 0.4798 0.051 Uiso calc R 1 1 . .
    C C21 0.3247(3) 0.0634(3) 0.5636(2) 0.0413(6) Uani d . 1 1 . .
    C C22 0.2588(3) 0.1018(3) 0.6293(2) 0.0486(7) Uani d . 1 1 . .
    H H22 0.2891 0.1898 0.6558 0.058 Uiso calc R 1 1 . .
    C C23 0.1464(3) 0.0065(3) 0.6552(2) 0.0538(8) Uani d . 1 1 . .
    H H23 0.0997 0.0309 0.6991 0.065 Uiso calc R 1 1 . .
    C C24 0.1021(3) -0.1237(3) 0.6173(2) 0.0501(7) Uani d . 1 1 . .
    H H24 0.0268 -0.1871 0.6361 0.060 Uiso calc R 1 1 . .
    C C25 0.4251(3) 0.2393(2) 0.4715(2) 0.0410(6) Uani d . 1 1 . .
    C C26 0.5499(3) 0.3294(3) 0.4562(2) 0.0510(7) Uani d . 1 1 . .
    H H26 0.6389 0.3326 0.4938 0.061 Uiso calc R 1 1 . .
    C C27 0.5426(3) 0.4148(3) 0.3852(2) 0.0502(7) Uani d . 1 1 . .
    H H27 0.6269 0.4756 0.3750 0.060 Uiso calc R 1 1 . .
    C C28 0.4105(3) 0.4110(2) 0.3288(2) 0.0402(6) Uani d . 1 1 . .
    C C29 0.2878(3) 0.3202(3) 0.3449(2) 0.0458(7) Uani d . 1 1 . .
    H H29 0.1986 0.3161 0.3068 0.055 Uiso calc R 1 1 . .
    C C30 0.2935(3) 0.2342(3) 0.4170(2) 0.0445(7) Uani d . 1 1 . .
    H H30 0.2094 0.1741 0.4281 0.053 Uiso calc R 1 1 . .
    C C31 0.2085(3) 0.5241(3) -0.0847(2) 0.0453(7) Uani d . 1 1 . .
    C C32 0.4034(3) 0.5021(3) 0.2499(2) 0.0476(7) Uani d . 1 1 . .
    N N1 0.5547(3) 0.7767(2) 0.07454(18) 0.0521(6) Uani d . 1 1 . .
    N N2 0.3636(3) 0.8020(2) 0.16621(18) 0.0570(7) Uani d . 1 1 . .
    O O1 0.3175(2) 0.50412(18) -0.04255(15) 0.0572(5) Uani d . 1 1 . .
    O O2 0.1746(2) 0.59693(19) -0.03119(15) 0.0565(5) Uani d . 1 1 . .
    O O3 -0.1312(2) 0.29119(17) -0.51698(14) 0.0541(5) Uani d . 1 1 . .
    O O4 0.44450(19) 0.15463(18) 0.54058(16) 0.0558(5) Uani d . 1 1 . .
    O O5 0.2821(2) 0.49319(19) 0.19589(16) 0.0621(6) Uani d . 1 1 . .
    O O6 0.5150(2) 0.5833(2) 0.23655(18) 0.0703(6) Uani d . 1 1 . .
    O O1W 0.0278(3) 0.2886(2) 0.0473(3) 0.0911(8) Uani d D 1 1 . .
    H H1A -0.023(4) 0.329(4) 0.044(4) 0.137 Uiso d D 1 1 . .
    H H1B 0.106(3) 0.344(4) 0.091(3) 0.137 Uiso d D 1 1 . .
loop_
    _atom_site_aniso_label
    _atom_site_aniso_U_11
    _atom_site_aniso_U_22
    _atom_site_aniso_U_33
    _atom_site_aniso_U_12
    _atom_site_aniso_U_13
    _atom_site_aniso_U_23
    Zn1 0.0754(3) 0.03123(19) 0.0509(2) 0.00893(17) 0.00531(16) 0.01068(14)
    C1 0.088(3) 0.055(2) 0.069(2) 0.044(2) 0.0151(19) 0.0151(17)
    C2 0.076(3) 0.085(3) 0.084(2) 0.048(2) 0.028(2) 0.022(2)
    C3 0.057(2) 0.066(2) 0.070(2) 0.0220(18) 0.0132(17) 0.0207(17)
    C4 0.0488(17) 0.0412(16) 0.0419(14) 0.0152(14) 0.0027(12) 0.0102(12)
    C5 0.062(2) 0.0364(16) 0.0520(16) 0.0099(15) 0.0012(15) 0.0089(13)
    C6 0.080(2) 0.0348(16) 0.0505(16) 0.0196(17) 0.0062(16) 0.0003(13)
    C7 0.070(2) 0.0455(17) 0.0328(13) 0.0234(16) 0.0071(13) 0.0018(12)
    C8 0.098(3) 0.068(2) 0.0481(17) 0.040(2) 0.0217(18) 0.0038(16)
    C9 0.097(3) 0.095(3) 0.065(2) 0.044(3) 0.036(2) 0.015(2)
    C10 0.071(2) 0.076(3) 0.062(2) 0.011(2) 0.0261(18) 0.0199(18)
    C11 0.0540(17) 0.0386(15) 0.0307(12) 0.0151(14) 0.0025(12) 0.0046(11)
    C12 0.0528(17) 0.0298(14) 0.0350(13) 0.0143(13) -0.0015(12) 0.0072(11)
    C13 0.0364(14) 0.0339(14) 0.0513(15) 0.0110(12) 0.0109(12) 0.0085(12)
    C14 0.0468(17) 0.064(2) 0.0547(16) 0.0335(16) 0.0014(13) 0.0053(15)
    C15 0.0541(18) 0.0627(19) 0.0516(16) 0.0369(16) 0.0036(13) -0.0004(14)
    C16 0.0323(14) 0.0384(15) 0.0461(14) 0.0084(12) 0.0063(11) 0.0106(12)
    C17 0.0449(16) 0.0414(16) 0.0708(19) 0.0208(14) -0.0002(14) 0.0078(14)
    C18 0.0482(17) 0.0343(15) 0.0695(19) 0.0175(14) 0.0038(14) 0.0013(13)
    C19 0.0417(15) 0.0384(15) 0.0396(13) 0.0149(13) 0.0020(12) 0.0101(11)
    C20 0.0444(15) 0.0518(17) 0.0379(13) 0.0265(14) 0.0122(11) 0.0139(12)
    C21 0.0355(14) 0.0436(16) 0.0435(14) 0.0182(13) 0.0049(12) 0.0159(12)
    C22 0.0525(17) 0.0468(17) 0.0426(14) 0.0242(15) 0.0024(13) 0.0056(13)
    C23 0.0600(19) 0.074(2) 0.0417(15) 0.0391(18) 0.0194(14) 0.0151(15)
    C24 0.0415(16) 0.0589(19) 0.0505(16) 0.0198(15) 0.0142(13) 0.0227(14)
    C25 0.0382(15) 0.0374(14) 0.0471(14) 0.0171(12) 0.0092(12) 0.0116(12)
    C26 0.0313(14) 0.0439(16) 0.0689(18) 0.0118(13) 0.0053(13) 0.0145(14)
    C27 0.0389(16) 0.0398(16) 0.0660(18) 0.0101(13) 0.0144(13) 0.0165(14)
    C28 0.0434(15) 0.0336(14) 0.0467(14) 0.0174(13) 0.0162(12) 0.0088(11)
    C29 0.0375(15) 0.0479(16) 0.0553(16) 0.0202(13) 0.0134(12) 0.0173(13)
    C30 0.0343(14) 0.0447(16) 0.0575(16) 0.0161(13) 0.0170(12) 0.0200(13)
    C31 0.0445(16) 0.0296(14) 0.0510(15) 0.0060(13) 0.0111(13) 0.0113(12)
    C32 0.0620(19) 0.0377(16) 0.0519(16) 0.0246(15) 0.0245(14) 0.0134(13)
    N1 0.0697(17) 0.0357(13) 0.0467(13) 0.0240(12) 0.0069(12) 0.0087(10)
    N2 0.0629(17) 0.0469(15) 0.0448(13) 0.0097(13) 0.0102(12) 0.0116(11)
    O1 0.0525(12) 0.0523(12) 0.0574(11) 0.0242(10) -0.0015(9) 0.0002(9)
    O2 0.0612(13) 0.0456(12) 0.0581(12) 0.0218(11) 0.0123(10) 0.0008(10)
    O3 0.0580(12) 0.0409(11) 0.0517(11) 0.0193(10) -0.0013(9) 0.0098(9)
    O4 0.0370(10) 0.0532(12) 0.0769(13) 0.0192(9) 0.0116(9) 0.0317(10)
    O5 0.0547(13) 0.0552(13) 0.0721(13) 0.0229(11) 0.0083(10) 0.0278(10)
    O6 0.0598(14) 0.0667(14) 0.0943(16) 0.0249(12) 0.0353(12) 0.0475(13)
    O1W 0.0571(16) 0.0517(15) 0.154(3) 0.0151(12) 0.0307(16) 0.0002(15)
_geom_special_details
;
All e.s.d.'s (except the e.s.d. in the dihedral angle between two l.s. planes)
are estimated using the full covariance matrix. The cell e.s.d.'s are taken
into account individually in the estimation of e.s.d.'s in distances, angles
and torsion angles; correlations between e.s.d.'s in cell parameters are only
used when they are defined by crystal symmetry. An approximate (isotropic)
treatment of cell e.s.d.'s is used for estimating e.s.d.'s involving l.s.
planes.
;
loop_
    _geom_bond_atom_site_label_1
    _geom_bond_atom_site_label_2
    _geom_bond_site_symmetry_2
    _geom_bond_distance
    _geom_bond_publ_flag
    Zn1 N1 . 2.089(3) y
    Zn1 N2 . 2.097(3) y
    Zn1 O1 . 2.1031(19) y
    Zn1 O2 . 2.2460(19) y
    Zn1 O5 . 2.1061(19) y
    Zn1 O6 . 2.231(2) y
    Zn1 C32 . 2.498(3) ?
    Zn1 C31 . 2.507(3) ?
    C1 N1 . 1.321(4) ?
    C1 C2 . 1.389(5) ?
    C1 H1 . 0.9300 ?
    C2 C3 . 1.364(5) ?
    C2 H2 . 0.9300 ?
    C3 C4 . 1.396(4) ?
    C3 H3 . 0.9300 ?
    C4 C12 . 1.393(4) ?
    C4 C5 . 1.430(4) ?
    C5 C6 . 1.333(4) ?
    C5 H5 . 0.9300 ?
    C6 C7 . 1.430(4) ?
    C6 H6 . 0.9300 ?
    C7 C8 . 1.391(4) ?
    C7 C11 . 1.395(4) ?
    C8 C9 . 1.348(5) ?
    C8 H8 . 0.9300 ?
    C9 C10 . 1.390(5) ?
    C9 H9 . 0.9300 ?
    C10 N2 . 1.335(4) ?
    C10 H10 . 0.9300 ?
    C11 N2 . 1.355(3) ?
    C11 C12 . 1.428(4) ?
    C12 N1 . 1.352(3) ?
    C13 C14 . 1.369(4) ?
    C13 C18 . 1.382(3) ?
    C13 C31 . 1.493(4) ?
    C14 C15 . 1.380(4) ?
    C14 H14 . 0.9300 ?
    C15 C16 . 1.373(3) ?
    C15 H15 . 0.9300 ?
    C16 C17 . 1.369(4) ?
    C16 O3 . 1.385(3) ?
    C17 C18 . 1.384(4) ?
    C17 H17 . 0.9300 ?
    C18 H18 . 0.9300 ?
    C19 C24 . 1.374(4) ?
    C19 C20 . 1.377(4) ?
    C19 O3 2 1.395(3) ?
    C20 C21 . 1.378(4) ?
    C20 H20 . 0.9300 ?
    C21 C22 . 1.369(4) ?
    C21 O4 . 1.392(3) ?
    C22 C23 . 1.379(4) ?
    C22 H22 . 0.9300 ?
    C23 C24 . 1.373(4) ?
    C23 H23 . 0.9300 ?
    C24 H24 . 0.9300 ?
    C25 C30 . 1.370(3) ?
    C25 C26 . 1.378(4) ?
    C25 O4 . 1.382(3) ?
    C26 C27 . 1.377(3) ?
    C26 H26 . 0.9300 ?
    C27 C28 . 1.387(3) ?
    C27 H27 . 0.9300 ?
    C28 C29 . 1.369(4) ?
    C28 C32 . 1.496(3) ?
    C29 C30 . 1.390(3) ?
    C29 H29 . 0.9300 ?
    C30 H30 . 0.9300 ?
    C31 O2 . 1.254(3) ?
    C31 O1 . 1.258(3) ?
    C32 O6 . 1.233(3) ?
    C32 O5 . 1.259(3) ?
    O3 C19 2 1.395(3) ?
    O1W H1A . 0.829(19) ?
    O1W H1B . 0.842(19) ?
loop_
    _geom_angle_atom_site_label_1
    _geom_angle_atom_site_label_2
    _geom_angle_atom_site_label_3
    _geom_angle_site_symmetry_1
    _geom_angle_site_symmetry_3
    _geom_angle
    _geom_angle_publ_flag
    N1 Zn1 N2 . . 79.28(10) ?
    N1 Zn1 O1 . . 95.02(9) ?
    N2 Zn1 O1 . . 142.90(8) ?
    N1 Zn1 O5 . . 150.55(8) ?
    N2 Zn1 O5 . . 104.30(9) ?
    O1 Zn1 O5 . . 98.37(8) ?
    N1 Zn1 O6 . . 91.11(8) ?
    N2 Zn1 O6 . . 107.25(9) ?
    O1 Zn1 O6 . . 109.50(8) ?
    O5 Zn1 O6 . . 59.70(7) ?
    N1 Zn1 O2 . . 110.05(8) ?
    N2 Zn1 O2 . . 87.32(8) ?
    O1 Zn1 O2 . . 59.99(7) ?
    O5 Zn1 O2 . . 99.35(7) ?
    O6 Zn1 O2 . . 156.48(8) ?
    N1 Zn1 C32 . . 120.63(9) ?
    N2 Zn1 C32 . . 109.61(9) ?
    O1 Zn1 C32 . . 104.79(8) ?
    O5 Zn1 C32 . . 30.22(8) ?
    O6 Zn1 C32 . . 29.53(8) ?
    O2 Zn1 C32 . . 128.47(9) ?
    N1 Zn1 C31 . . 103.59(8) ?
    N2 Zn1 C31 . . 115.33(9) ?
    O1 Zn1 C31 . . 30.07(8) ?
    O5 Zn1 C31 . . 101.09(8) ?
    O6 Zn1 C31 . . 136.73(9) ?
    O2 Zn1 C31 . . 29.95(7) ?
    C32 Zn1 C31 . . 121.22(9) ?
    N1 C1 C2 . . 122.6(3) ?
    N1 C1 H1 . . 118.7 ?
    C2 C1 H1 . . 118.7 ?
    C3 C2 C1 . . 119.4(3) ?
    C3 C2 H2 . . 120.3 ?
    C1 C2 H2 . . 120.3 ?
    C2 C3 C4 . . 119.4(3) ?
    C2 C3 H3 . . 120.3 ?
    C4 C3 H3 . . 120.3 ?
    C12 C4 C3 . . 117.5(3) ?
    C12 C4 C5 . . 119.1(3) ?
    C3 C4 C5 . . 123.4(3) ?
    C6 C5 C4 . . 120.9(3) ?
    C6 C5 H5 . . 119.6 ?
    C4 C5 H5 . . 119.6 ?
    C5 C6 C7 . . 121.5(3) ?
    C5 C6 H6 . . 119.3 ?
    C7 C6 H6 . . 119.3 ?
    C8 C7 C11 . . 117.4(3) ?
    C8 C7 C6 . . 123.7(3) ?
    C11 C7 C6 . . 118.9(3) ?
    C9 C8 C7 . . 119.8(3) ?
    C9 C8 H8 . . 120.1 ?
    C7 C8 H8 . . 120.1 ?
    C8 C9 C10 . . 119.9(4) ?
    C8 C9 H9 . . 120.0 ?
    C10 C9 H9 . . 120.0 ?
    N2 C10 C9 . . 122.2(3) ?
    N2 C10 H10 . . 118.9 ?
    C9 C10 H10 . . 118.9 ?
    N2 C11 C7 . . 122.9(3) ?
    N2 C11 C12 . . 117.4(3) ?
    C7 C11 C12 . . 119.7(3) ?
    N1 C12 C4 . . 122.8(3) ?
    N1 C12 C11 . . 117.3(2) ?
    C4 C12 C11 . . 119.9(2) ?
    C14 C13 C18 . . 118.6(2) ?
    C14 C13 C31 . . 121.0(2) ?
    C18 C13 C31 . . 120.4(3) ?
    C13 C14 C15 . . 121.2(2) ?
    C13 C14 H14 . . 119.4 ?
    C15 C14 H14 . . 119.4 ?
    C16 C15 C14 . . 119.6(3) ?
    C16 C15 H15 . . 120.2 ?
    C14 C15 H15 . . 120.2 ?
    C17 C16 C15 . . 120.3(2) ?
    C17 C16 O3 . . 116.7(2) ?
    C15 C16 O3 . . 123.1(3) ?
    C16 C17 C18 . . 119.6(2) ?
    C16 C17 H17 . . 120.2 ?
    C18 C17 H17 . . 120.2 ?
    C13 C18 C17 . . 120.7(3) ?
    C13 C18 H18 . . 119.6 ?
    C17 C18 H18 . . 119.6 ?
    C24 C19 C20 . . 121.0(3) ?
    C24 C19 O3 . 2 119.7(2) ?
    C20 C19 O3 . 2 119.2(3) ?
    C19 C20 C21 . . 118.3(3) ?
    C19 C20 H20 . . 120.9 ?
    C21 C20 H20 . . 120.9 ?
    C22 C21 C20 . . 122.1(3) ?
    C22 C21 O4 . . 120.6(2) ?
    C20 C21 O4 . . 117.1(2) ?
    C21 C22 C23 . . 118.2(3) ?
    C21 C22 H22 . . 120.9 ?
    C23 C22 H22 . . 120.9 ?
    C24 C23 C22 . . 121.3(3) ?
    C24 C23 H23 . . 119.4 ?
    C22 C23 H23 . . 119.4 ?
    C23 C24 C19 . . 119.1(3) ?
    C23 C24 H24 . . 120.4 ?
    C19 C24 H24 . . 120.4 ?
    C30 C25 C26 . . 120.5(2) ?
    C30 C25 O4 . . 124.4(2) ?
    C26 C25 O4 . . 115.0(2) ?
    C27 C26 C25 . . 119.9(2) ?
    C27 C26 H26 . . 120.1 ?
    C25 C26 H26 . . 120.1 ?
    C26 C27 C28 . . 120.6(2) ?
    C26 C27 H27 . . 119.7 ?
    C28 C27 H27 . . 119.7 ?
    C29 C28 C27 . . 118.6(2) ?
    C29 C28 C32 . . 121.3(2) ?
    C27 C28 C32 . . 120.1(2) ?
    C28 C29 C30 . . 121.5(2) ?
    C28 C29 H29 . . 119.2 ?
    C30 C29 H29 . . 119.2 ?
    C25 C30 C29 . . 118.9(2) ?
    C25 C30 H30 . . 120.6 ?
    C29 C30 H30 . . 120.6 ?
    O2 C31 O1 . . 120.2(2) ?
    O2 C31 C13 . . 120.2(2) ?
    O1 C31 C13 . . 119.6(3) ?
    O2 C31 Zn1 . . 63.42(14) ?
    O1 C31 Zn1 . . 56.89(14) ?
    C13 C31 Zn1 . . 175.3(2) ?
    O6 C32 O5 . . 120.4(2) ?
    O6 C32 C28 . . 120.4(3) ?
    O5 C32 C28 . . 119.2(2) ?
    O6 C32 Zn1 . . 63.15(14) ?
    O5 C32 Zn1 . . 57.38(13) ?
    C28 C32 Zn1 . . 173.7(2) ?
    C1 N1 C12 . . 118.2(3) ?
    C1 N1 Zn1 . . 128.5(2) ?
    C12 N1 Zn1 . . 113.2(2) ?
    C10 N2 C11 . . 117.7(3) ?
    C10 N2 Zn1 . . 129.4(2) ?
    C11 N2 Zn1 . . 112.8(2) ?
    C31 O1 Zn1 . . 93.04(17) ?
    C31 O2 Zn1 . . 86.64(15) ?
    C16 O3 C19 . 2 117.09(18) ?
    C25 O4 C21 . . 118.78(18) ?
    C32 O5 Zn1 . . 92.40(16) ?
    C32 O6 Zn1 . . 87.31(16) ?
    H1A O1W H1B . . 100(4) ?
loop_
    _geom_torsion_atom_site_label_1
    _geom_torsion_atom_site_label_2
    _geom_torsion_atom_site_label_3
    _geom_torsion_atom_site_label_4
    _geom_torsion_site_symmetry_1
    _geom_torsion_site_symmetry_2
    _geom_torsion_site_symmetry_3
    _geom_torsion_site_symmetry_4
    _geom_torsion
    _geom_torsion_publ_flag
    N1 C1 C2 C3 . . . . -1.5(5) ?
    C1 C2 C3 C4 . . . . 0.7(5) ?
    C2 C3 C4 C12 . . . . 0.6(4) ?
    C2 C3 C4 C5 . . . . 179.8(3) ?
    C12 C4 C5 C6 . . . . 0.4(4) ?
    C3 C4 C5 C6 . . . . -178.8(3) ?
    C4 C5 C6 C7 . . . . -0.4(4) ?
    C5 C6 C7 C8 . . . . -178.6(3) ?
    C5 C6 C7 C11 . . . . 1.0(4) ?
    C11 C7 C8 C9 . . . . -0.5(4) ?
    C6 C7 C8 C9 . . . . 179.1(3) ?
    C7 C8 C9 C10 . . . . 1.9(5) ?
    C8 C9 C10 N2 . . . . -1.9(5) ?
    C8 C7 C11 N2 . . . . -0.9(4) ?
    C6 C7 C11 N2 . . . . 179.4(2) ?
    C8 C7 C11 C12 . . . . 178.0(2) ?
    C6 C7 C11 C12 . . . . -1.7(3) ?
    C3 C4 C12 N1 . . . . -1.4(3) ?
    C5 C4 C12 N1 . . . . 179.3(2) ?
    C3 C4 C12 C11 . . . . 178.2(2) ?
    C5 C4 C12 C11 . . . . -1.1(3) ?
    N2 C11 C12 N1 . . . . 0.3(3) ?
    C7 C11 C12 N1 . . . . -178.6(2) ?
    N2 C11 C12 C4 . . . . -179.3(2) ?
    C7 C11 C12 C4 . . . . 1.7(3) ?
    C18 C13 C14 C15 . . . . -2.8(4) ?
    C31 C13 C14 C15 . . . . 178.1(3) ?
    C13 C14 C15 C16 . . . . 2.3(5) ?
    C14 C15 C16 C17 . . . . 0.1(4) ?
    C14 C15 C16 O3 . . . . 178.2(3) ?
    C15 C16 C17 C18 . . . . -1.9(4) ?
    O3 C16 C17 C18 . . . . 179.9(2) ?
    C14 C13 C18 C17 . . . . 1.0(4) ?
    C31 C13 C18 C17 . . . . -179.9(2) ?
    C16 C17 C18 C13 . . . . 1.3(4) ?
    C24 C19 C20 C21 . . . . -0.5(3) ?
    O3 C19 C20 C21 2 . . . -176.60(19) ?
    C19 C20 C21 C22 . . . . 0.5(3) ?
    C19 C20 C21 O4 . . . . 175.93(19) ?
    C20 C21 C22 C23 . . . . -0.5(3) ?
    O4 C21 C22 C23 . . . . -175.9(2) ?
    C21 C22 C23 C24 . . . . 0.7(4) ?
    C22 C23 C24 C19 . . . . -0.8(4) ?
    C20 C19 C24 C23 . . . . 0.7(3) ?
    O3 C19 C24 C23 2 . . . 176.7(2) ?
    C30 C25 C26 C27 . . . . -0.3(4) ?
    O4 C25 C26 C27 . . . . 177.1(3) ?
    C25 C26 C27 C28 . . . . 0.0(4) ?
    C26 C27 C28 C29 . . . . -0.2(4) ?
    C26 C27 C28 C32 . . . . -178.6(3) ?
    C27 C28 C29 C30 . . . . 0.8(4) ?
    C32 C28 C29 C30 . . . . 179.1(3) ?
    C26 C25 C30 C29 . . . . 0.9(4) ?
    O4 C25 C30 C29 . . . . -176.3(2) ?
    C28 C29 C30 C25 . . . . -1.1(4) ?
    C14 C13 C31 O2 . . . . -165.4(3) ?
    C18 C13 C31 O2 . . . . 15.5(4) ?
    C14 C13 C31 O1 . . . . 15.1(4) ?
    C18 C13 C31 O1 . . . . -163.9(3) ?
    C14 C13 C31 Zn1 . . . . 55(2) ?
    C18 C13 C31 Zn1 . . . . -124(2) ?
    N1 Zn1 C31 O2 . . . . -106.68(16) ?
    N2 Zn1 C31 O2 . . . . -22.26(18) ?
    O1 Zn1 C31 O2 . . . . 177.1(2) ?
    O5 Zn1 C31 O2 . . . . 89.53(15) ?
    O6 Zn1 C31 O2 . . . . 146.71(14) ?
    C32 Zn1 C31 O2 . . . . 113.90(16) ?
    N1 Zn1 C31 O1 . . . . 76.23(16) ?
    N2 Zn1 C31 O1 . . . . 160.65(15) ?
    O5 Zn1 C31 O1 . . . . -87.56(16) ?
    O6 Zn1 C31 O1 . . . . -30.4(2) ?
    O2 Zn1 C31 O1 . . . . -177.1(2) ?
    C32 Zn1 C31 O1 . . . . -63.19(18) ?
    N1 Zn1 C31 C13 . . . . 34(2) ?
    N2 Zn1 C31 C13 . . . . 119(2) ?
    O1 Zn1 C31 C13 . . . . -42(2) ?
    O5 Zn1 C31 C13 . . . . -129(2) ?
    O6 Zn1 C31 C13 . . . . -72(2) ?
    O2 Zn1 C31 C13 . . . . 141(2) ?
    C32 Zn1 C31 C13 . . . . -105(2) ?
    C29 C28 C32 O6 . . . . 179.9(3) ?
    C27 C28 C32 O6 . . . . -1.8(4) ?
    C29 C28 C32 O5 . . . . -1.4(4) ?
    C27 C28 C32 O5 . . . . 176.9(3) ?
    C29 C28 C32 Zn1 . . . . -57(2) ?
    C27 C28 C32 Zn1 . . . . 121.4(19) ?
    N1 Zn1 C32 O6 . . . . -1.6(2) ?
    N2 Zn1 C32 O6 . . . . -90.55(19) ?
    O1 Zn1 C32 O6 . . . . 103.55(18) ?
    O5 Zn1 C32 O6 . . . . -175.3(3) ?
    O2 Zn1 C32 O6 . . . . 166.76(16) ?
    C31 Zn1 C32 O6 . . . . 131.10(18) ?
    N1 Zn1 C32 O5 . . . . 173.72(16) ?
    N2 Zn1 C32 O5 . . . . 84.78(18) ?
    O1 Zn1 C32 O5 . . . . -81.12(18) ?
    O6 Zn1 C32 O5 . . . . 175.3(3) ?
    O2 Zn1 C32 O5 . . . . -17.9(2) ?
    C31 Zn1 C32 O5 . . . . -53.6(2) ?
    N1 Zn1 C32 C28 . . . . -127.6(19) ?
    N2 Zn1 C32 C28 . . . . 143.4(19) ?
    O1 Zn1 C32 C28 . . . . -22.5(19) ?
    O5 Zn1 C32 C28 . . . . 58.7(19) ?
    O6 Zn1 C32 C28 . . . . -126(2) ?
    O2 Zn1 C32 C28 . . . . 41(2) ?
    C31 Zn1 C32 C28 . . . . 5(2) ?
    C2 C1 N1 C12 . . . . 0.7(4) ?
    C2 C1 N1 Zn1 . . . . -179.0(2) ?
    C4 C12 N1 C1 . . . . 0.8(3) ?
    C11 C12 N1 C1 . . . . -178.8(2) ?
    C4 C12 N1 Zn1 . . . . -179.44(17) ?
    C11 C12 N1 Zn1 . . . . 0.9(3) ?
    N2 Zn1 N1 C1 . . . . 178.5(2) ?
    O1 Zn1 N1 C1 . . . . -38.6(2) ?
    O5 Zn1 N1 C1 . . . . 78.3(3) ?
    O6 Zn1 N1 C1 . . . . 71.1(2) ?
    O2 Zn1 N1 C1 . . . . -98.4(2) ?
    C32 Zn1 N1 C1 . . . . 71.9(3) ?
    C31 Zn1 N1 C1 . . . . -67.8(2) ?
    N2 Zn1 N1 C12 . . . . -1.25(16) ?
    O1 Zn1 N1 C12 . . . . 141.71(16) ?
    O5 Zn1 N1 C12 . . . . -101.4(2) ?
    O6 Zn1 N1 C12 . . . . -108.60(16) ?
    O2 Zn1 N1 C12 . . . . 81.87(17) ?
    C32 Zn1 N1 C12 . . . . -107.81(17) ?
    C31 Zn1 N1 C12 . . . . 112.47(17) ?
    C9 C10 N2 C11 . . . . 0.5(4) ?
    C9 C10 N2 Zn1 . . . . -175.5(2) ?
    C7 C11 N2 C10 . . . . 0.9(4) ?
    C12 C11 N2 C10 . . . . -178.0(2) ?
    C7 C11 N2 Zn1 . . . . 177.55(18) ?
    C12 C11 N2 Zn1 . . . . -1.4(3) ?
    N1 Zn1 N2 C10 . . . . 177.5(3) ?
    O1 Zn1 N2 C10 . . . . 93.4(3) ?
    O5 Zn1 N2 C10 . . . . -32.4(3) ?
    O6 Zn1 N2 C10 . . . . -94.7(3) ?
    O2 Zn1 N2 C10 . . . . 66.5(3) ?
    C32 Zn1 N2 C10 . . . . -63.6(3) ?
    C31 Zn1 N2 C10 . . . . 77.5(3) ?
    N1 Zn1 N2 C11 . . . . 1.42(16) ?
    O1 Zn1 N2 C11 . . . . -82.7(2) ?
    O5 Zn1 N2 C11 . . . . 151.45(16) ?
    O6 Zn1 N2 C11 . . . . 89.23(17) ?
    O2 Zn1 N2 C11 . . . . -109.58(17) ?
    C32 Zn1 N2 C11 . . . . 120.30(17) ?
    C31 Zn1 N2 C11 . . . . -98.66(18) ?
    O2 C31 O1 Zn1 . . . . -3.0(2) ?
    C13 C31 O1 Zn1 . . . . 176.39(19) ?
    N1 Zn1 O1 C31 . . . . -108.61(16) ?
    N2 Zn1 O1 C31 . . . . -29.8(2) ?
    O5 Zn1 O1 C31 . . . . 97.69(16) ?
    O6 Zn1 O1 C31 . . . . 158.42(15) ?
    O2 Zn1 O1 C31 . . . . 1.68(14) ?
    C32 Zn1 O1 C31 . . . . 127.87(16) ?
    O1 C31 O2 Zn1 . . . . 2.8(2) ?
    C13 C31 O2 Zn1 . . . . -176.6(2) ?
    N1 Zn1 O2 C31 . . . . 82.39(16) ?
    N2 Zn1 O2 C31 . . . . 159.95(16) ?
    O1 Zn1 O2 C31 . . . . -1.68(14) ?
    O5 Zn1 O2 C31 . . . . -95.99(15) ?
    O6 Zn1 O2 C31 . . . . -70.5(3) ?
    C32 Zn1 O2 C31 . . . . -86.97(17) ?
    C17 C16 O3 C19 . . . 2 -152.2(3) ?
    C15 C16 O3 C19 . . . 2 29.7(4) ?
    C30 C25 O4 C21 . . . . -4.9(4) ?
    C26 C25 O4 C21 . . . . 177.8(2) ?
    C22 C21 O4 C25 . . . . -72.3(3) ?
    C20 C21 O4 C25 . . . . 112.2(2) ?
    O6 C32 O5 Zn1 . . . . 4.8(3) ?
    C28 C32 O5 Zn1 . . . . -173.9(2) ?
    N1 Zn1 O5 C32 . . . . -11.0(3) ?
    N2 Zn1 O5 C32 . . . . -104.52(17) ?
    O1 Zn1 O5 C32 . . . . 105.09(17) ?
    O6 Zn1 O5 C32 . . . . -2.66(16) ?
    O2 Zn1 O5 C32 . . . . 165.88(17) ?
    C31 Zn1 O5 C32 . . . . 135.48(18) ?
    O5 C32 O6 Zn1 . . . . -4.6(3) ?
    C28 C32 O6 Zn1 . . . . 174.1(2) ?
    N1 Zn1 O6 C32 . . . . 178.62(18) ?
    N2 Zn1 O6 C32 . . . . 99.50(19) ?
    O1 Zn1 O6 C32 . . . . -85.67(18) ?
    O5 Zn1 O6 C32 . . . . 2.72(17) ?
    O2 Zn1 O6 C32 . . . . -26.7(3) ?
    C31 Zn1 O6 C32 . . . . -70.1(2) ?
loop_
    _geom_hbond_atom_site_label_D
    _geom_hbond_atom_site_label_H
    _geom_hbond_atom_site_label_A
    _geom_hbond_site_symmetry_A
    _geom_hbond_distance_DH
    _geom_hbond_distance_HA
    _geom_hbond_distance_DA
    _geom_hbond_angle_DHA
    O1W H1A O2 2_565 0.829(19) 2.06(2) 2.877(3) 171(5)
    O1W H1B O5 . 0.842(19) 2.04(2) 2.877(3) 173(5)
    C1 H1 O1 2_665 0.93 2.33 3.169(4) 150
    C3 H3 O1W 1_665 0.93 2.44 3.332(4) 161
    C5 H5 O2 2_675 0.93 2.46 3.256(4) 144
    C8 H8 Cg6 1_565 0.93 2.67 3.543(4) 156
    C10 H10 Cg4 2_565 0.93 2.87 3.726(5) 154
_iucr_refine_instructions_details
;
TITL DFDF in P-1
CELL  0.71073  10.5505  11.3082  12.8740   93.210  104.225  113.323
ZERR     1.00   0.0021   0.0022   0.0025    0.004    0.004    0.004
LATT   1
SFAC  C    H    N    O    ZN
UNIT  64   44   4    14   2
MERG   2
DFIX 0.85 0.02 O1W H1A O1W H1B
EQIV  $1   -x, -y+1, -z
HTAB  O1W    O2_$1
HTAB O1W    O5
FMAP   2
PLAN    5
ACTA
BOND   $H
CONF
L.S.  20
WGHT    0.039700    0.234800
FVAR       0.15229
ZN1   5    0.374373    0.632481    0.102787    11.00000    0.07538    0.03123 =
         0.05090    0.01068    0.00531    0.00893
C1    1    0.649780    0.762037    0.030970    11.00000    0.08775    0.05534 =
         0.06923    0.01509    0.01513    0.04376
AFIX  43
H1    2    0.637767    0.677848    0.007901    11.00000   -1.20000
AFIX   0
C2    1    0.766933    0.867375    0.018250    11.00000    0.07633    0.08486 =
         0.08374    0.02225    0.02766    0.04846
AFIX  43
H2    2    0.832963    0.853429   -0.011261    11.00000   -1.20000
AFIX   0
C3    1    0.784306    0.991432    0.049407    11.00000    0.05658    0.06620 =
         0.06986    0.02070    0.01319    0.02204
AFIX  43
H3    2    0.861656    1.062810    0.040556    11.00000   -1.20000
AFIX   0
C4    1    0.684935    1.010307    0.094705    11.00000    0.04880    0.04125 =
         0.04194    0.01018    0.00267    0.01517
C5    1    0.694526    1.136570    0.129955    11.00000    0.06177    0.03644 =
         0.05203    0.00893    0.00121    0.00989
AFIX  43
H5    2    0.769080    1.210957    0.121686    11.00000   -1.20000
AFIX   0
C6    1    0.598009    1.149073    0.174518    11.00000    0.07973    0.03480 =
         0.05052    0.00033    0.00620    0.01957
AFIX  43
H6    2    0.606907    1.232260    0.197213    11.00000   -1.20000
AFIX   0
C7    1    0.481161    1.037428    0.188178    11.00000    0.07002    0.04553 =
         0.03279    0.00179    0.00705    0.02337
C8    1    0.376059    1.045171    0.232039    11.00000    0.09785    0.06847 =
         0.04813    0.00379    0.02175    0.03977
AFIX  43
H8    2    0.380118    1.126278    0.255357    11.00000   -1.20000
AFIX   0
C9    1    0.268290    0.934722    0.240637    11.00000    0.09704    0.09483 =
         0.06482    0.01536    0.03580    0.04397
AFIX  43
H9    2    0.196260    0.939433    0.267921    11.00000   -1.20000
AFIX   0
C10   1    0.264969    0.813801    0.208673    11.00000    0.07100    0.07601 =
         0.06226    0.01994    0.02611    0.01066
AFIX  43
H10   2    0.191573    0.738630    0.217157    11.00000   -1.20000
AFIX   0
C11   1    0.469967    0.913068    0.155516    11.00000    0.05395    0.03856 =
         0.03068    0.00461    0.00248    0.01511
C12   1    0.572366    0.899454    0.106745    11.00000    0.05282    0.02977 =
         0.03499    0.00725   -0.00150    0.01432
C13   1    0.120445    0.461530   -0.199257    11.00000    0.03638    0.03386 =
         0.05129    0.00847    0.01088    0.01097
C14   1    0.135053    0.360555   -0.250909    11.00000    0.04684    0.06408 =
         0.05469    0.00534    0.00144    0.03346
AFIX  43
H14   2    0.202870    0.332300   -0.214728    11.00000   -1.20000
AFIX   0
C15   1    0.050918    0.299976   -0.355706    11.00000    0.05406    0.06269 =
         0.05162   -0.00040    0.00364    0.03691
AFIX  43
H15   2    0.059642    0.229505   -0.388851    11.00000   -1.20000
AFIX   0
C16   1   -0.045767    0.344396   -0.410747    11.00000    0.03234    0.03839 =
         0.04614    0.01063    0.00631    0.00838
C17   1   -0.058468    0.448313   -0.362128    11.00000    0.04487    0.04138 =
         0.07083    0.00782   -0.00018    0.02081
AFIX  43
H17   2   -0.121912    0.479976   -0.400225    11.00000   -1.20000
AFIX   0
C18   1    0.023671    0.505967   -0.255940    11.00000    0.04816    0.03426 =
         0.06950    0.00133    0.00382    0.01747
AFIX  43
H18   2    0.013609    0.575391   -0.222370    11.00000   -1.20000
AFIX   0
C19   1    0.170248   -0.159093    0.551407    11.00000    0.04171    0.03843 =
         0.03956    0.01011    0.00202    0.01491
C20   1    0.282745   -0.066322    0.523959    11.00000    0.04435    0.05180 =
         0.03786    0.01389    0.01217    0.02650
AFIX  43
H20   2    0.329238   -0.090566    0.479809    11.00000   -1.20000
AFIX   0
C21   1    0.324657    0.063382    0.563606    11.00000    0.03554    0.04359 =
         0.04347    0.01591    0.00495    0.01818
C22   1    0.258833    0.101798    0.629315    11.00000    0.05251    0.04682 =
         0.04264    0.00559    0.00239    0.02424
AFIX  43
H22   2    0.289114    0.189775    0.655806    11.00000   -1.20000
AFIX   0
C23   1    0.146403    0.006508    0.655165    11.00000    0.06000    0.07360 =
         0.04175    0.01511    0.01942    0.03906
AFIX  43
H23   2    0.099708    0.030870    0.699066    11.00000   -1.20000
AFIX   0
C24   1    0.102052   -0.123676    0.617334    11.00000    0.04151    0.05893 =
         0.05046    0.02266    0.01422    0.01975
AFIX  43
H24   2    0.026836   -0.187061    0.636084    11.00000   -1.20000
AFIX   0
C25   1    0.425128    0.239265    0.471510    11.00000    0.03821    0.03745 =
         0.04707    0.01160    0.00921    0.01705
C26   1    0.549900    0.329437    0.456221    11.00000    0.03134    0.04387 =
         0.06893    0.01449    0.00534    0.01183
AFIX  43
H26   2    0.638911    0.332645    0.493773    11.00000   -1.20000
AFIX   0
C27   1    0.542558    0.414805    0.385227    11.00000    0.03885    0.03979 =
         0.06597    0.01649    0.01443    0.01010
AFIX  43
H27   2    0.626933    0.475572    0.375045    11.00000   -1.20000
AFIX   0
C28   1    0.410450    0.410953    0.328785    11.00000    0.04345    0.03360 =
         0.04668    0.00883    0.01617    0.01739
C29   1    0.287806    0.320249    0.344941    11.00000    0.03750    0.04788 =
         0.05530    0.01729    0.01345    0.02021
AFIX  43
H29   2    0.198589    0.316130    0.306794    11.00000   -1.20000
AFIX   0
C30   1    0.293529    0.234151    0.417045    11.00000    0.03426    0.04465 =
         0.05746    0.02001    0.01698    0.01614
AFIX  43
H30   2    0.209406    0.174094    0.428107    11.00000   -1.20000
AFIX   0
C31   1    0.208465    0.524090   -0.084706    11.00000    0.04446    0.02965 =
         0.05099    0.01132    0.01112    0.00596
C32   1    0.403410    0.502072    0.249906    11.00000    0.06203    0.03765 =
         0.05189    0.01337    0.02446    0.02462
N1    3    0.554745    0.776689    0.074536    11.00000    0.06973    0.03573 =
         0.04673    0.00867    0.00689    0.02399
N2    3    0.363615    0.802000    0.166214    11.00000    0.06295    0.04687 =
         0.04484    0.01156    0.01021    0.00968
O1    4    0.317544    0.504117   -0.042553    11.00000    0.05251    0.05227 =
         0.05744    0.00021   -0.00154    0.02425
O2    4    0.174570    0.596927   -0.031188    11.00000    0.06117    0.04556 =
         0.05810    0.00080    0.01229    0.02184
O3    4   -0.131160    0.291185   -0.516975    11.00000    0.05801    0.04092 =
         0.05174    0.00977   -0.00135    0.01928
O4    4    0.444501    0.154635    0.540578    11.00000    0.03704    0.05315 =
         0.07695    0.03175    0.01162    0.01917
O5    4    0.282138    0.493190    0.195891    11.00000    0.05473    0.05519 =
         0.07211    0.02776    0.00834    0.02287
O6    4    0.514963    0.583325    0.236551    11.00000    0.05981    0.06671 =
         0.09425    0.04748    0.03531    0.02490
O1W   4    0.027801    0.288638    0.047286    11.00000    0.05710    0.05173 =
         0.15417    0.00023    0.03066    0.01508
H1A   2   -0.023005    0.329286    0.043950    11.00000   -1.50000
H1B   2    0.105796    0.343775    0.090910    11.00000   -1.50000
HKLF 4
REM  DFDF in P-1
REM R1 =  0.0449 for   3733 Fo > 4sig(Fo)  and  0.1045 for all   6471 data
REM    385 parameters refined using      2 restraints
END
WGHT      0.0397      0.2348
REM Highest difference peak  0.220,  deepest hole -0.677,  1-sigma level  0.052
Q1    1   0.2847  0.2667  0.3754  11.00000  0.05    0.22
Q2    1   0.4406  0.6091  0.0905  11.00000  0.05    0.22
Q3    1   0.7548  0.9241  0.0357  11.00000  0.05    0.20
Q4    1   0.4076  0.4403  0.2832  11.00000  0.05    0.20
Q5    1   0.2425  0.4411 -0.0328  11.00000  0.05    0.20
;
