# Supplementary material for: Crystal structure of bis­{μ-4,4′-[1,3-phenyl­enebis(­oxy)]dibenzoato-κ4 O,O′:O′′,O′′′}bis[(1,10-phenanthroline-κ2 N,N′)zinc(II)] dihydrate
Source: Acta Crystallogr Sect E Struct Rep Online. 2014 Sep 3;70(Pt 10):m341–2. doi: 10.1107/S1600536814018340 (PMC4257206; doi:10.1107/S1600536814018340)
Supplement: Supplementary file 2 [file e-70-0m341-Isup2.hkl]

#
# h,k,l, Fc-squared, Fo-squared, sigma(Fo-squared) and status flag
#
data_I
_shelx_title ' DFDF in P-1'
_shelx_refln_list_code          4
_shelx_F_calc_maximum      206.31
_exptl_crystal_F_000       628.00
_reflns_d_resolution_high  0.7549
 
loop_
 _symmetry_equiv_pos_as_xyz
 'x, y, z'
 '-x, -y, -z'
 
_cell_length_a    10.5505
_cell_length_b    11.3082
_cell_length_c    12.8740
_cell_angle_alpha  93.210
_cell_angle_beta  104.225
_cell_angle_gamma 113.323
 
_shelx_F_squared_multiplier     1.000
 
loop_
 _refln_index_h
 _refln_index_k
 _refln_index_l
 _refln_F_squared_calc
 _refln_F_squared_meas
 _refln_F_squared_sigma
 _refln_observed_status
   1   0   0    10849.70    10447.51    278.88 o
   2   0   0      112.14      100.85      4.04 o
   3   0   0     1407.58     1391.44     36.12 o
   4   0   0      594.64      580.07     15.40 o
   5   0   0       26.06       21.23      3.88 o
   6   0   0        1.10        6.75      4.44 o
   7   0   0      143.38      161.33      8.69 o
   8   0   0        1.15       -1.60      7.48 o
   9   0   0       25.03       24.49      8.64 o
  10   0   0        6.05        5.70     11.35 o
  11   0   0        0.07       -1.54      9.93 o
  12   0   0       57.92       41.94     16.90 o
 -12   1   0       31.21       25.61     11.93 o
 -11   1   0        1.21       -8.47      9.37 o
 -10   1   0       84.29       79.53     10.39 o
  -9   1   0        0.62       -6.97      6.97 o
  -8   1   0        4.26        2.99      6.60 o
  -7   1   0      330.65      320.15     13.18 o
  -6   1   0      742.12      753.49     25.87 o
  -5   1   0      467.16      463.02     13.01 o
  -4   1   0      655.47      689.66     19.54 o
  -3   1   0     1344.12     1283.02     30.62 o
  -2   1   0     2610.07     2467.77     66.67 o
  -1   1   0     2823.73     2527.82     82.64 o
   0   1   0     1005.74     1093.29     29.59 o
   1   1   0       11.36       16.25      2.17 o
   2   1   0     2299.62     2277.41     57.46 o
   3   1   0       33.20       36.17      3.95 o
   4   1   0      610.87      632.42     18.27 o
   5   1   0     2675.13     2788.29     71.26 o
   6   1   0      188.67      201.34      9.52 o
   7   1   0        7.40       -3.08      6.15 o
   8   1   0       89.10       96.58     10.97 o
   9   1   0      171.33      183.34     14.53 o
  10   1   0       79.46       62.14     12.72 o
  11   1   0        5.93        6.45     11.48 o
 -12   2   0        8.69       31.14     11.07 o
 -11   2   0       92.46       92.03     11.61 o
 -10   2   0       37.72       33.98      8.77 o
  -9   2   0       59.40       55.81     10.83 o
  -8   2   0       65.36       68.07      8.61 o
  -7   2   0       13.61       15.99      5.44 o
  -6   2   0     1564.16     1639.87     45.34 o
  -5   2   0      499.85      462.83     13.72 o
  -4   2   0      277.10      309.54      9.64 o
  -3   2   0      920.24      934.30     24.15 o
  -2   2   0     8481.60     7886.15    209.70 o
  -1   2   0      327.28      278.15      7.26 o
   0   2   0     1535.76     1478.89     50.77 o
   1   2   0     1185.45     1133.89     37.18 o
   2   2   0      498.02      451.80     13.61 o
   3   2   0     1937.33     1917.51     49.47 o
   4   2   0     1124.67     1237.58     33.20 o
   5   2   0       54.18       72.05      6.14 o
   6   2   0      241.38      251.23     12.54 o
   7   2   0       16.40       11.77      9.24 o
   8   2   0       33.39       29.86     10.15 o
   9   2   0       17.74        8.87     12.14 o
  10   2   0       39.50       30.31     12.84 o
  11   2   0        0.12       16.41     12.64 o
 -13   3   0       21.15       41.95     11.96 o
 -12   3   0       63.32       81.20     14.21 o
 -11   3   0       38.37       35.84      9.10 o
 -10   3   0       17.13        3.96     10.55 o
  -9   3   0       36.38       43.13      8.09 o
  -8   3   0       56.40       69.30      8.48 o
  -7   3   0      818.44      860.71     25.96 o
  -6   3   0        2.42       12.01      3.85 o
  -5   3   0        3.35        6.37      3.21 o
  -4   3   0     2422.66     2270.78     53.36 o
  -3   3   0      189.74      214.73      7.12 o
  -2   3   0     2092.91     2048.98     48.40 o
  -1   3   0      830.42      750.74     19.79 o
   0   3   0       17.06       12.04      2.94 o
   1   3   0     1745.84     1654.90     39.56 o
   2   3   0       32.86       24.59      3.73 o
   3   3   0      543.94      521.15     14.94 o
   4   3   0      164.76      157.10      7.84 o
   5   3   0      118.93      124.13      8.49 o
   6   3   0      368.27      402.33     18.86 o
   7   3   0        6.65        9.96      8.93 o
   8   3   0       91.93      101.91     17.85 o
   9   3   0       26.95       25.00     12.51 o
  10   3   0       74.30       75.87     29.26 o
 -13   4   0        1.29       16.63     11.11 o
 -12   4   0        3.88        5.60     10.19 o
 -11   4   0      108.34      110.27     14.56 o
 -10   4   0       17.03       22.00      9.32 o
  -9   4   0       22.61       12.85      7.30 o
  -8   4   0       73.49       69.32      8.30 o
  -7   4   0      560.88      586.86     17.53 o
  -6   4   0     1586.73     1695.35     40.73 o
  -5   4   0      916.76      905.82     27.03 o
  -4   4   0     2313.82     2415.12     65.62 o
  -3   4   0       26.43       54.96      4.04 o
  -2   4   0        8.66       11.09      3.12 o
  -1   4   0     3049.30     2966.49     74.65 o
   0   4   0      481.63      456.60     11.79 o
   1   4   0      641.15      616.00     16.25 o
   2   4   0      404.51      427.98     13.73 o
   3   4   0      168.92      218.36      9.09 o
   4   4   0      240.29      230.13     10.12 o
   5   4   0      164.81      174.54     12.32 o
   6   4   0       50.94       36.02     10.12 o
   7   4   0        6.56        6.89      9.55 o
   8   4   0       65.43       72.48     16.57 o
   9   4   0       34.95       42.00     16.26 o
  10   4   0       20.44       35.81     16.76 o
 -13   5   0       38.29       34.65     10.06 o
 -12   5   0       10.06       16.13      8.85 o
 -11   5   0       33.36       22.14      9.63 o
 -10   5   0       24.50       32.10      8.11 o
  -9   5   0        2.33        2.89      6.30 o
  -8   5   0       34.89       21.13      7.04 o
  -7   5   0      496.16      513.85     17.45 o
  -6   5   0     1039.77     1091.25     31.12 o
  -5   5   0        2.04        1.83      3.68 o
  -4   5   0      642.20      670.14     20.90 o
  -3   5   0      753.99      751.74     19.24 o
  -2   5   0     2720.49     2643.01     66.80 o
  -1   5   0       52.71       56.03      4.72 o
   0   5   0        8.50        9.41      3.76 o
   1   5   0     4388.16     4528.16    112.47 o
   2   5   0     1827.29     1781.61     43.59 o
   3   5   0     1399.42     1410.33     38.58 o
   4   5   0      445.64      434.87     19.54 o
   5   5   0      619.54      638.16     32.12 o
   6   5   0       32.37       67.81     11.18 o
   7   5   0       14.90       14.81     13.58 o
   8   5   0        1.67       25.71     15.82 o
   9   5   0       20.78       25.30     16.82 o
 -13   6   0       17.36       16.73     10.66 o
 -12   6   0      102.12      100.63     14.19 o
 -11   6   0       11.37        5.55      8.92 o
 -10   6   0       50.76       38.78      9.61 o
  -9   6   0       96.84       94.37      9.48 o
  -8   6   0       57.93       53.67      8.18 o
  -7   6   0      170.70      158.61      9.47 o
  -6   6   0      660.12      665.97     20.72 o
  -5   6   0       68.44       75.52      5.45 o
  -4   6   0      452.74      476.48     15.40 o
  -3   6   0      388.01      423.13     12.48 o
  -2   6   0      243.20      224.05      8.94 o
  -1   6   0       52.40       27.13      5.55 o
   0   6   0      590.13      578.26     16.56 o
   1   6   0      756.51      769.32     22.85 o
   2   6   0     1523.44     1482.16     40.24 o
   3   6   0      452.54      434.72     17.45 o
   4   6   0        3.45       -7.77      7.77 o
   5   6   0        0.61       -9.65      9.65 o
   6   6   0      234.45      229.56     20.81 o
   7   6   0       58.28       44.63     16.47 o
   8   6   0        9.16       26.05     15.51 o
 -13   7   0        1.77       -9.55      9.78 o
 -12   7   0       10.87        5.09     10.29 o
 -11   7   0        5.26       11.44      9.04 o
 -10   7   0       62.19       33.80     10.13 o
  -9   7   0       90.95       77.53      9.21 o
  -8   7   0      208.71      241.15     14.01 o
  -7   7   0        2.60       20.02      8.35 o
  -6   7   0        5.87        6.80      6.65 o
  -5   7   0      527.87      514.30     15.64 o
  -4   7   0      401.71      408.72     16.66 o
  -3   7   0     1554.17     1480.12     42.04 o
  -2   7   0      267.33      263.05     10.66 o
  -1   7   0     1235.15     1224.76     35.97 o
   0   7   0      764.11      764.76     22.91 o
   1   7   0      778.59      753.71     27.77 o
   2   7   0       67.57       67.07      9.55 o
   3   7   0      880.38      826.62     35.97 o
   4   7   0       78.72       85.83     14.10 o
   5   7   0        8.05       20.75     12.59 o
   6   7   0        0.48       -0.18     11.94 o
   7   7   0       36.28       41.88     17.37 o
   8   7   0        2.90       -1.29     21.13 o
 -13   8   0        1.53        4.66     23.26 o
 -12   8   0        2.89       -4.80      9.21 o
 -11   8   0        1.14        3.75      9.48 o
 -10   8   0        7.93       16.08     13.75 o
  -9   8   0       94.54       93.16     11.53 o
  -8   8   0        0.68       -7.05      7.05 o
  -7   8   0       10.09        6.33      8.84 o
  -6   8   0      555.93      548.72     20.14 o
  -5   8   0      979.31      938.23     30.82 o
  -4   8   0      497.72      530.86     18.48 o
  -3   8   0     1052.13      986.43     30.02 o
  -2   8   0      600.58      568.86     23.06 o
  -1   8   0      499.69      509.51     18.58 o
   0   8   0      858.62      814.16     29.70 o
   1   8   0      164.08      178.30     12.80 o
   2   8   0        9.60        7.87      9.40 o
   3   8   0       29.80       23.02      9.81 o
   4   8   0      250.11      257.36     27.74 o
   5   8   0       22.59       27.19     17.68 o
   6   8   0      121.13       56.92     25.87 o
   7   8   0        8.37       37.08     22.42 o
 -13   9   0       13.27       21.21     13.03 o
 -12   9   0        0.01       -7.83      9.88 o
 -11   9   0       10.28        4.64      9.26 o
 -10   9   0        6.65       -1.87      8.79 o
  -9   9   0      143.65      108.12     12.52 o
  -8   9   0      112.10       93.87     14.12 o
  -7   9   0        7.51        4.55      7.34 o
  -6   9   0     1351.93     1480.14     59.50 o
  -5   9   0       14.77       13.87      7.31 o
  -4   9   0       16.92       14.28      7.07 o
  -3   9   0      455.74      456.69     19.32 o
  -2   9   0      660.91      638.37     27.73 o
  -1   9   0       49.35       54.67     10.54 o
   0   9   0      110.80      123.52     12.97 o
   1   9   0      168.13      186.37     15.10 o
   2   9   0      182.59      216.56     19.78 o
   3   9   0        4.86       15.46     12.52 o
   4   9   0       84.12       73.36     29.75 o
   5   9   0       86.86       74.79     21.15 o
   6   9   0       54.11       64.25     29.75 o
 -12  10   0        3.43      -10.36     10.36 o
 -11  10   0        0.59       21.82     10.20 o
 -10  10   0       21.40        1.81      9.68 o
  -9  10   0        9.54        8.19     11.59 o
  -8  10   0        1.29       -8.16     18.33 o
  -7  10   0        0.13        8.44      7.66 o
  -6  10   0      175.59      187.05     14.38 o
  -5  10   0       41.91       57.41     14.45 o
  -4  10   0       21.28       32.87      7.69 o
  -3  10   0        4.77        8.49      9.77 o
  -2  10   0      495.80      508.24     28.61 o
  -1  10   0      586.18      550.60     25.77 o
   0  10   0        0.52       -1.53      9.52 o
   1  10   0      116.32      108.76     15.53 o
   2  10   0      170.15      158.46     31.66 o
   3  10   0       51.01       92.95     19.18 o
   4  10   0       89.80       54.99     20.98 o
   5  10   0        7.26       -1.13     47.86 o
 -12  11   0        6.07      -10.61     10.61 o
 -11  11   0        4.54       -2.59     10.98 o
 -10  11   0      102.19      104.24     13.57 o
  -9  11   0        0.71       19.50     12.09 o
  -8  11   0      380.09      369.23     28.51 o
  -7  11   0       67.32       98.82     11.55 o
  -6  11   0        0.09       -3.95      9.71 o
  -5  11   0      378.45      409.74     38.81 o
  -4  11   0      225.37      243.15     18.81 o
  -3  11   0       10.20       19.50      9.52 o
  -2  11   0       26.59       28.29     10.34 o
  -1  11   0        6.08        2.48     10.28 o
   0  11   0        5.89        7.26     12.05 o
   1  11   0       22.92        5.56     11.97 o
   2  11   0       32.49       37.43     14.58 o
   3  11   0       18.10       38.43     19.95 o
   4  11   0       63.03       62.50     23.15 o
 -11  12   0        1.20       -1.37     13.71 o
 -10  12   0        3.03       12.07     19.40 o
  -9  12   0        0.11      -14.66     17.68 o
  -8  12   0       77.10       68.92     12.66 o
  -7  12   0      107.09      112.03     15.07 o
  -6  12   0        4.87        2.50     10.90 o
  -5  12   0        0.62       18.53     12.49 o
  -4  12   0       40.02       45.06     12.51 o
  -3  12   0      208.13      212.13     16.54 o
  -2  12   0      127.15      131.71     14.18 o
  -1  12   0       29.56       19.57     14.09 o
   0  12   0        6.72       17.67     12.75 o
   1  12   0        4.71        1.03     13.55 o
   2  12   0       40.28       74.53     16.71 o
 -10  13   0       39.26       29.32     23.29 o
  -9  13   0        0.54      -13.37     19.40 o
  -8  13   0        0.25       17.77     17.46 o
  -7  13   0       99.15       79.90     14.10 o
  -6  13   0       14.60        1.33     12.60 o
  -5  13   0       26.88       57.60     15.44 o
  -4  13   0        1.01      -11.44     11.44 o
  -3  13   0       29.81       30.27     13.64 o
  -2  13   0      232.60      201.59     39.46 o
  -1  13   0       50.97       70.01     14.95 o
   0  13   0       10.56        2.50     16.24 o
   1  13   0       54.33       68.57     17.35 o
  -9  14   0        4.60       36.22     25.01 o
  -8  14   0        2.52       15.03     11.69 o
  -7  14   0       34.06       18.02     12.52 o
  -6  14   0       11.28       25.66     14.58 o
  -5  14   0       89.74      114.67     18.72 o
  -4  14   0       31.05       22.85     30.29 o
  -3  14   0       17.56       -3.03     16.21 o
  -2  14   0       36.81       22.15     17.14 o
   1 -14   1       24.36       19.29     18.85 o
   2 -14   1       41.32       78.56     19.06 o
   3 -14   1        3.22       -4.39     13.30 o
   4 -14   1        2.90       -9.13     11.85 o
   5 -14   1        1.97        2.00     14.52 o
   6 -14   1        8.42       21.45     12.86 o
   7 -14   1       56.17       23.81     12.70 o
   8 -14   1        0.24       -9.92     23.29 o
   9 -14   1        3.38       25.01     24.58 o
  -1 -13   1       54.07       40.01     16.67 o
   0 -13   1       63.54       67.71     16.51 o
   1 -13   1        2.96       -8.06     15.21 o
   2 -13   1      125.46      175.49     19.02 o
   3 -13   1      200.25      169.72     18.14 o
   4 -13   1       62.03       26.79     17.60 o
   5 -13   1        2.33       -7.70     13.80 o
   6 -13   1       50.42       63.51     13.58 o
   7 -13   1      100.22       97.46     24.79 o
   8 -13   1        5.08       20.70     19.84 o
   9 -13   1        1.29       -8.62     18.54 o
  10 -13   1        5.07        3.02     20.70 o
  -2 -12   1        0.34       -9.59     14.60 o
  -1 -12   1       73.27       87.71     21.49 o
   0 -12   1      493.85      503.48     31.81 o
   1 -12   1      203.10      176.07     16.36 o
   2 -12   1        8.17       -4.28     10.02 o
   3 -12   1       29.76       25.70     11.69 o
   4 -12   1       33.31       34.68     11.39 o
   5 -12   1      132.65      114.43     13.90 o
   6 -12   1      128.06      102.07     14.10 o
   7 -12   1       37.19       45.83     11.36 o
   8 -12   1       27.12       44.70     18.11 o
   9 -12   1       19.93       24.01     13.57 o
  10 -12   1        9.29       16.30     13.26 o
  11 -12   1       19.21       13.83     11.28 o
  -4 -11   1        0.35        4.18     17.82 o
  -3 -11   1       46.30       24.73     15.49 o
  -2 -11   1       12.82        6.64     13.56 o
  -1 -11   1        0.28        4.38     11.93 o
   0 -11   1      106.51       93.39     15.63 o
   1 -11   1      193.73      213.01     16.35 o
   2 -11   1      185.55      183.13     14.86 o
   3 -11   1        6.92       18.80      9.36 o
   4 -11   1       60.63       41.35     11.68 o
   5 -11   1       31.74       51.53      9.17 o
   6 -11   1      361.21      340.87     19.77 o
   7 -11   1      122.72      114.80     11.34 o
   8 -11   1       56.41       69.14     14.90 o
   9 -11   1       21.22       28.07     12.80 o
  10 -11   1      198.04      180.08     16.24 o
  11 -11   1        3.67       -9.15      9.87 o
  12 -11   1       10.39        4.69     10.01 o
  -5 -10   1        2.46      -10.28     30.40 o
  -4 -10   1        0.54        5.63     18.23 o
  -3 -10   1       35.72       30.35     14.13 o
  -2 -10   1      120.71      120.90     16.01 o
  -1 -10   1      234.58      216.55     20.75 o
   0 -10   1      400.96      394.91     22.13 o
   1 -10   1        0.97       -4.01      9.27 o
   2 -10   1      257.23      277.75     17.26 o
   3 -10   1      465.78      490.22     23.04 o
   4 -10   1       28.77       27.98      7.43 o
   5 -10   1        0.74       -2.70      7.30 o
   6 -10   1      401.44      403.52     21.49 o
   7 -10   1      133.95      128.32     16.60 o
   8 -10   1      733.55      780.75     44.49 o
   9 -10   1      128.86      105.08     20.27 o
  10 -10   1        0.17        0.59      9.11 o
  11 -10   1        1.50        7.35     13.52 o
  12 -10   1        2.98       -8.14     10.35 o
  -6  -9   1       33.35        5.78     19.66 o
  -5  -9   1       51.94       63.36     20.88 o
  -4  -9   1      128.75      156.50     24.17 o
  -3  -9   1       13.75       26.97     12.22 o
  -2  -9   1      149.00      148.99     16.69 o
  -1  -9   1        6.20       14.74      9.63 o
   0  -9   1       77.31       90.83     11.62 o
   1  -9   1       34.75       21.00      8.73 o
   2  -9   1      128.30      109.56     10.05 o
   3  -9   1      615.77      590.58     22.41 o
   4  -9   1      267.41      273.60     13.62 o
   5  -9   1       78.88       64.27      8.34 o
   6  -9   1        1.82        5.82      7.90 o
   7  -9   1       45.50       43.18      9.87 o
   8  -9   1       94.48       92.76     11.47 o
   9  -9   1       71.27       60.73     10.63 o
  10  -9   1        0.40       -0.90      8.88 o
  11  -9   1        7.68       -3.04      9.00 o
  12  -9   1       10.51      -10.04     10.04 o
  13  -9   1       11.02       16.39     17.68 o
  -7  -8   1       11.96       -8.19     24.58 o
  -6  -8   1        1.43       12.12     15.82 o
  -5  -8   1       31.00       28.50     16.76 o
  -4  -8   1      383.10      375.71     25.84 o
  -3  -8   1      648.14      638.74     36.11 o
  -2  -8   1      224.79      204.96     15.70 o
  -1  -8   1      837.24      786.07     29.30 o
   0  -8   1     3432.08     3320.89    102.43 o
   1  -8   1      499.31      480.95     21.76 o
   2  -8   1      147.46      164.65      9.60 o
   3  -8   1       44.32       41.74      6.50 o
   4  -8   1      395.08      424.86     20.91 o
   5  -8   1       42.08       32.62      6.05 o
   6  -8   1        0.17        1.83      8.19 o
   7  -8   1       70.56      110.08     11.36 o
   8  -8   1        4.07        4.52      7.22 o
   9  -8   1       16.47       28.44     11.89 o
  10  -8   1        1.66       13.75      8.69 o
  11  -8   1        2.42       -1.37      9.00 o
  12  -8   1       25.01       -3.18     10.12 o
  13  -8   1       13.37       -9.14     12.80 o
  -8  -7   1       35.01      -22.42     22.42 o
  -7  -7   1       24.55      -18.54     22.42 o
  -6  -7   1        1.66       -1.05     12.84 o
  -5  -7   1        9.47        5.22     16.66 o
  -4  -7   1      492.09      465.75     23.89 o
  -3  -7   1      167.45      192.88     14.50 o
  -2  -7   1      257.96      280.49     15.37 o
  -1  -7   1      771.01      764.11     28.20 o
   0  -7   1      289.58      322.50     12.77 o
   1  -7   1     1773.68     1663.82     43.96 o
   2  -7   1     1397.66     1381.96     36.75 o
   3  -7   1      593.84      593.06     23.18 o
   4  -7   1     1213.92     1272.20     31.51 o
   5  -7   1      145.93      157.51      7.34 o
   6  -7   1      190.57      161.73     10.32 o
   7  -7   1       44.27       52.64      8.93 o
   8  -7   1       53.15       40.82      8.36 o
   9  -7   1        7.73       -2.74      6.79 o
  10  -7   1       63.47       47.63      8.54 o
  11  -7   1        4.59       -8.82      8.82 o
  12  -7   1        0.65        4.62      9.61 o
  13  -7   1        1.33       14.41     31.91 o
  -9  -6   1       36.93       34.07     21.99 o
  -8  -6   1        0.45       12.77     16.45 o
  -7  -6   1       45.53       69.92     14.83 o
  -6  -6   1       19.55       25.35     12.70 o
  -5  -6   1      494.64      495.44     29.52 o
  -4  -6   1      230.80      255.27     17.12 o
  -3  -6   1      475.62      468.60     18.71 o
  -2  -6   1      988.68      944.48     32.96 o
  -1  -6   1     1004.62     1019.60     26.45 o
   0  -6   1      277.84      278.84     10.84 o
   1  -6   1     1125.71     1074.46     29.23 o
   2  -6   1      136.10      112.75      6.06 o
   3  -6   1      103.39       99.74      5.57 o
   4  -6   1      161.31      173.94      6.61 o
   5  -6   1        4.80        2.27      4.16 o
   6  -6   1      493.13      512.86     16.82 o
   7  -6   1      225.90      228.18     13.09 o
   8  -6   1       34.72       28.82      7.37 o
   9  -6   1       28.44       43.92      7.62 o
  10  -6   1      231.57      225.24     14.11 o
  11  -6   1      102.57       77.90     12.26 o
  12  -6   1        0.51        5.39      9.48 o
  13  -6   1        3.44        4.84     17.40 o
  -9  -5   1       61.38       56.17     18.35 o
  -8  -5   1       75.12       53.90     16.77 o
  -7  -5   1       55.95       53.33     13.58 o
  -6  -5   1       39.79       35.21     10.22 o
  -5  -5   1      173.29      204.70     13.83 o
  -4  -5   1      412.02      435.28     19.16 o
  -3  -5   1       40.51       61.54      6.81 o
  -2  -5   1       97.42       96.98      6.40 o
  -1  -5   1      731.34      684.75     27.56 o
   0  -5   1     1561.00     1502.26     42.89 o
   1  -5   1      192.49      220.07      8.32 o
   2  -5   1     1630.51     1565.83     40.20 o
   3  -5   1      799.61      721.97     18.22 o
   4  -5   1     2053.14     2024.78     50.66 o
   5  -5   1      390.29      360.67     12.20 o
   6  -5   1      127.74      122.65      6.07 o
   7  -5   1      165.28      198.46      9.11 o
   8  -5   1      297.35      289.83     13.02 o
   9  -5   1        0.43       -0.05      5.85 o
  10  -5   1      211.35      229.20     12.75 o
  11  -5   1       64.70       76.38     15.00 o
  12  -5   1       26.94       36.48      9.47 o
  13  -5   1       20.91       16.13     11.22 o
 -10  -4   1       13.04       23.32     16.27 o
  -9  -4   1       10.10        4.59     30.18 o
  -8  -4   1       41.09       38.34     12.36 o
  -7  -4   1        3.52        0.49      9.21 o
  -6  -4   1      120.88      124.69     12.85 o
  -5  -4   1      269.02      308.95     14.71 o
  -4  -4   1     1176.25     1264.61     33.27 o
  -3  -4   1      743.45      705.72     19.51 o
  -2  -4   1      160.07      151.66      6.56 o
  -1  -4   1       25.49       28.96      3.61 o
   0  -4   1       31.34       20.75      3.44 o
   1  -4   1      320.79      310.82      9.25 o
   2  -4   1       41.59       44.18      3.27 o
   3  -4   1      174.43      207.84      6.47 o
   4  -4   1      997.98      980.47     27.48 o
   5  -4   1     2296.95     2290.91     62.40 o
   6  -4   1      919.26     1018.61     28.16 o
   7  -4   1        0.31        2.98      4.60 o
   8  -4   1       53.77       60.86      7.84 o
   9  -4   1      262.17      231.53     13.63 o
  10  -4   1       27.12       38.84      8.24 o
  11  -4   1       34.02       51.60     15.18 o
  12  -4   1        0.73        3.16     10.27 o
  13  -4   1       12.96       -9.83      9.83 o
 -11  -3   1       48.39       51.25     36.22 o
 -10  -3   1        2.68       -0.77     15.95 o
  -9  -3   1       27.09       50.02     14.33 o
  -8  -3   1        2.99        9.32     10.35 o
  -7  -3   1       35.69       34.21      9.96 o
  -6  -3   1      425.90      431.55     19.78 o
  -5  -3   1        3.47        6.78      5.32 o
  -4  -3   1      496.45      535.77     15.89 o
  -3  -3   1     1449.66     1518.44     37.33 o
  -2  -3   1      455.61      428.97     11.76 o
  -1  -3   1      875.99      765.20     17.31 o
   0  -3   1      594.37      659.52     18.45 o
   1  -3   1     1801.25     1752.35     41.50 o
   2  -3   1     4503.49     4247.90     97.65 o
   3  -3   1      856.52      937.41     25.89 o
   4  -3   1      130.50      121.99      4.78 o
   5  -3   1     4516.37     4968.39    123.71 o
   6  -3   1      837.74      835.90     29.99 o
   7  -3   1      119.32      137.98      8.71 o
   8  -3   1       22.40       13.27      6.91 o
   9  -3   1       95.66       89.03      9.45 o
  10  -3   1       12.33       14.29      9.35 o
  11  -3   1        3.31        5.99      8.29 o
  12  -3   1        1.05       17.52      9.18 o
 -11  -2   1       62.31       65.84     28.63 o
 -10  -2   1       53.36       57.16     12.83 o
  -9  -2   1        7.99       13.86     13.10 o
  -8  -2   1        0.65       -6.86      7.85 o
  -7  -2   1       12.87       -0.51      7.55 o
  -6  -2   1      224.77      229.67     11.77 o
  -5  -2   1      981.73      999.87     26.12 o
  -4  -2   1      717.03      757.56     20.20 o
  -3  -2   1        1.64        5.55      3.30 o
  -2  -2   1       60.34       77.90      4.29 o
  -1  -2   1     1645.45     1580.32     37.19 o
   0  -2   1     4447.86     4467.50     97.68 o
   1  -2   1     3478.28     3397.07     78.24 o
   2  -2   1      100.40      105.15      3.30 o
   3  -2   1     1300.78     1426.41     33.49 o
   4  -2   1     1440.48     1433.93     34.09 o
   5  -2   1     2903.42     3053.58     72.20 o
   6  -2   1     1381.81     1446.29     35.40 o
   7  -2   1      392.08      410.57     13.97 o
   8  -2   1        6.66        2.93      6.19 o
   9  -2   1       11.85       24.21      6.85 o
  10  -2   1       11.28        4.54      9.34 o
  11  -2   1        0.46       -7.94      7.94 o
  12  -2   1        4.57        3.48      9.76 o
 -12  -1   1        0.06        1.23     12.40 o
 -11  -1   1        0.63       15.09     11.45 o
 -10  -1   1        0.30       -2.35     10.49 o
  -9  -1   1       70.17       75.51     12.66 o
  -8  -1   1      417.15      401.57     18.76 o
  -7  -1   1      184.22      167.32     11.50 o
  -6  -1   1      105.71      118.84      7.95 o
  -5  -1   1      177.99      180.69      7.77 o
  -4  -1   1      496.32      477.59     16.18 o
  -3  -1   1     1472.26     1433.11     37.38 o
  -2  -1   1        6.55        5.26      2.94 o
  -1  -1   1        6.53        3.00      1.66 o
   0  -1   1     6696.39     6300.00    146.60 o
   2  -1   1     4275.50     4246.54     99.15 o
   3  -1   1      130.68      128.65      5.47 o
   4  -1   1     2243.21     2284.04     53.90 o
   5  -1   1        4.06        3.39      3.20 o
   6  -1   1      177.50      178.31      7.51 o
   7  -1   1       76.88       85.15      7.17 o
   8  -1   1       34.92       42.97      6.83 o
   9  -1   1        3.41        2.83      7.57 o
  10  -1   1       50.10       44.69      9.65 o
  11  -1   1       46.49       38.83     10.55 o
  12  -1   1        0.05       23.67     11.83 o
 -12   0   1        0.03      -11.08     11.08 o
 -11   0   1        0.82       -9.85      9.85 o
 -10   0   1       30.01       29.81     11.20 o
  -9   0   1        0.01       -0.91      8.11 o
  -8   0   1      531.06      546.57     27.75 o
  -7   0   1     1715.17     1662.55     44.05 o
  -6   0   1     1802.22     1794.63     43.75 o
  -5   0   1     1125.12     1251.90     30.96 o
  -4   0   1        3.16        7.16      3.69 o
  -3   0   1      955.61      876.08     25.26 o
  -2   0   1    14721.68    13883.66    478.79 o
  -1   0   1     1328.86     1295.21     32.67 o
   0   0   1     2179.92     2030.96     55.42 o
   1   0   1     4059.74     3849.92     94.53 o
   2   0   1     2066.95     2045.88     55.74 o
   3   0   1     1751.06     1865.97     43.87 o
   4   0   1     1093.84     1050.67     25.68 o
   5   0   1     1204.99     1219.09     28.34 o
   6   0   1       52.46       73.10      5.44 o
   7   0   1       94.38      108.64      8.11 o
   8   0   1       35.67       39.55      8.71 o
   9   0   1        1.58       -4.70      8.31 o
  10   0   1      271.92      259.63     17.23 o
  11   0   1        4.32       -3.53     10.69 o
  12   0   1        0.37      -11.10     12.11 o
 -12   1   1        0.30       -4.04     10.16 o
 -11   1   1        3.90       -3.38     15.16 o
 -10   1   1       16.14       21.91      9.03 o
  -9   1   1      253.47      208.54     14.54 o
  -8   1   1      113.44      105.61      8.57 o
  -7   1   1       61.73       66.18      8.90 o
  -6   1   1     1080.72     1120.53     33.17 o
  -5   1   1      387.70      388.85     12.52 o
  -4   1   1        2.34        2.02      3.07 o
  -3   1   1      271.95      262.79     12.83 o
  -2   1   1    24277.54    22506.37    605.61 o
  -1   1   1     6176.29     5516.25    190.84 o
   0   1   1       55.27       44.15      2.15 o
   1   1   1     1726.85     1615.94     38.23 o
   2   1   1     2080.28     2048.04     48.51 o
   3   1   1       74.87      105.62      5.00 o
   4   1   1      613.36      638.55     18.34 o
   5   1   1      223.18      215.25      9.36 o
   6   1   1       57.71       57.28      6.97 o
   7   1   1      671.94      708.61     23.62 o
   8   1   1      184.36      175.50     18.05 o
   9   1   1      101.28       80.65     12.39 o
  10   1   1      158.42      154.98     17.00 o
  11   1   1       18.91       28.31     21.51 o
 -13   2   1        2.55        3.98     11.81 o
 -12   2   1        0.29       -9.76      9.76 o
 -11   2   1        0.01       -3.55      8.64 o
 -10   2   1      115.99      123.71     12.28 o
  -9   2   1       16.97       13.13      9.21 o
  -8   2   1      235.23      253.84     13.28 o
  -7   2   1        1.68        1.26      5.30 o
  -6   2   1      445.49      456.53     14.43 o
  -5   2   1      974.45      950.18     27.89 o
  -4   2   1      709.20      624.00     19.32 o
  -3   2   1      604.75      591.71     15.17 o
  -2   2   1     7232.82     6849.78    319.22 o
  -1   2   1      113.18       99.76      4.33 o
   0   2   1       72.54       85.01      3.61 o
   1   2   1      586.34      587.34     16.30 o
   2   2   1      145.80      183.20      7.16 o
   3   2   1     1675.02     1676.79     43.58 o
   4   2   1     2348.71     2560.48     65.48 o
   5   2   1       40.07       39.31      6.39 o
   6   2   1      653.68      688.15     25.23 o
   7   2   1      953.45      983.26     38.37 o
   8   2   1      311.57      323.27     19.24 o
   9   2   1      101.73      105.30     18.62 o
  10   2   1       88.18       89.15     14.50 o
  11   2   1        0.55       -2.70     19.69 o
 -13   3   1        1.98       14.71     11.90 o
 -12   3   1       20.84       25.16     16.63 o
 -11   3   1       83.44       78.85     12.66 o
 -10   3   1        0.26        9.80      9.18 o
  -9   3   1      154.99      144.45     13.44 o
  -8   3   1      212.19      206.65     13.36 o
  -7   3   1      302.82      310.20     11.60 o
  -6   3   1       14.44       13.30      4.09 o
  -5   3   1     2203.46     2293.38     56.72 o
  -4   3   1       14.60       11.00      3.21 o
  -3   3   1       28.29       19.33      3.32 o
  -2   3   1       69.83       76.65      4.63 o
  -1   3   1      634.07      614.25     15.69 o
   0   3   1      753.68      687.88     17.69 o
   1   3   1        3.94        7.78      3.85 o
   2   3   1      392.38      431.38     12.40 o
   3   3   1        2.39        1.24      3.96 o
   4   3   1      316.89      290.47     10.86 o
   5   3   1        3.43       -5.74      5.74 o
   6   3   1        6.82       12.72      7.56 o
   7   3   1       41.94       37.75     10.02 o
   8   3   1       70.33       73.62     21.21 o
   9   3   1        3.02        8.76     13.45 o
  10   3   1        0.08        8.77     15.99 o
 -13   4   1        6.71       17.48     11.13 o
 -12   4   1       29.18        4.93     10.95 o
 -11   4   1        1.09       -8.61      9.63 o
 -10   4   1        1.36       -5.24      8.64 o
  -9   4   1       35.42       19.12      7.78 o
  -8   4   1      132.02      109.35      9.34 o
  -7   4   1       56.56       48.73      5.15 o
  -6   4   1      957.12     1015.86     32.52 o
  -5   4   1      448.16      516.21     15.23 o
  -4   4   1      284.54      269.76     13.95 o
  -3   4   1       73.21       55.23      4.47 o
  -2   4   1        6.76        0.69      3.37 o
  -1   4   1     1085.46     1093.44     34.10 o
   0   4   1       30.47       14.75      3.44 o
   1   4   1      107.80       95.91      5.05 o
   2   4   1      281.83      271.27      9.59 o
   3   4   1        4.52       -4.54      4.54 o
   4   4   1     1091.61     1041.33     31.74 o
   5   4   1      350.23      325.80     19.60 o
   6   4   1      225.07      216.22     15.79 o
   7   4   1        5.40      -12.36     15.79 o
   8   4   1      215.02      226.29     20.23 o
   9   4   1       86.10       99.74     15.53 o
  10   4   1        6.59       -2.48     23.50 o
 -13   5   1       17.29       -2.62     13.26 o
 -12   5   1       27.38       24.91      9.79 o
 -11   5   1       26.59       16.08      8.76 o
 -10   5   1       17.65        9.21      8.82 o
  -9   5   1       70.18       68.46     10.18 o
  -8   5   1        1.07       15.49      7.14 o
  -7   5   1      613.06      649.23     20.81 o
  -6   5   1      787.25      846.05     23.49 o
  -5   5   1      942.71      956.93     27.81 o
  -4   5   1       10.91        8.73      4.19 o
  -3   5   1      544.02      556.53     17.37 o
  -2   5   1     4458.57     4530.97    113.78 o
  -1   5   1     1230.12     1237.38     37.79 o
   0   5   1       95.42      113.89      5.99 o
   1   5   1      128.83      113.69      8.88 o
   2   5   1      803.87      765.57     22.46 o
   3   5   1     1093.43     1043.04     29.83 o
   4   5   1      162.66      165.56     11.86 o
   5   5   1        2.14       12.50      8.91 o
   6   5   1      205.58      232.80     16.48 o
   7   5   1      109.33       79.70     23.76 o
   8   5   1        0.89      -13.10     13.10 o
   9   5   1       17.48       32.63     25.01 o
 -13   6   1        0.04       23.79     13.71 o
 -12   6   1        1.79       -8.43     11.53 o
 -11   6   1       11.28        9.49     11.08 o
 -10   6   1       10.99       -1.32      8.78 o
  -9   6   1       16.20        6.13      7.48 o
  -8   6   1       48.35       72.73      8.71 o
  -7   6   1        5.40       -1.42      8.59 o
  -6   6   1      360.78      374.20     14.06 o
  -5   6   1      835.97      862.80     25.68 o
  -4   6   1      350.48      375.31     13.60 o
  -3   6   1      430.08      476.99     13.98 o
  -2   6   1     2155.26     2429.46     62.03 o
  -1   6   1     2439.05     2618.03     66.63 o
   0   6   1     1319.64     1390.19     39.79 o
   1   6   1        0.16       -4.94      4.94 o
   2   6   1      640.81      630.39     20.05 o
   3   6   1     2554.02     2520.21     77.80 o
   4   6   1      142.46      156.04     13.39 o
   5   6   1      100.29       66.42     11.26 o
   6   6   1       51.24       28.51     15.51 o
   7   6   1       40.79       16.52     20.70 o
   8   6   1       32.45       36.15     17.09 o
 -13   7   1        2.32      -17.11     22.70 o
 -12   7   1       11.85        2.63     10.17 o
 -11   7   1      113.30      133.66     29.78 o
 -10   7   1       75.52       63.13     11.11 o
  -9   7   1        4.86        6.39      8.79 o
  -8   7   1       14.15        2.91      7.48 o
  -7   7   1      161.11      166.93     11.49 o
  -6   7   1        8.53       14.87      7.14 o
  -5   7   1       82.52       73.06      6.68 o
  -4   7   1      527.13      536.14     18.09 o
  -3   7   1        4.73        5.32      4.56 o
  -2   7   1      228.93      195.41      9.38 o
  -1   7   1      617.03      663.67     22.03 o
   0   7   1     1226.44     1210.67     36.70 o
   1   7   1     2080.92     1995.38     57.68 o
   2   7   1      534.02      550.58     25.02 o
   3   7   1        4.40       -2.80      8.84 o
   4   7   1      264.76      254.30     44.39 o
   5   7   1      112.63      123.44     16.25 o
   6   7   1        2.87       13.21     28.24 o
   7   7   1        7.86       12.66     16.76 o
 -13   8   1       19.37       10.93     12.63 o
 -12   8   1       25.31       24.81     11.18 o
 -11   8   1       40.39       38.90     11.30 o
 -10   8   1       22.50       18.98      9.36 o
  -9   8   1       12.18       20.08      9.51 o
  -8   8   1       65.67       71.90     10.77 o
  -7   8   1      467.02      449.66     20.08 o
  -6   8   1      481.67      494.85     32.24 o
  -5   8   1      278.39      288.65     13.70 o
  -4   8   1        4.60        1.73      6.31 o
  -3   8   1      386.51      399.68     15.86 o
  -2   8   1     1072.71     1086.31     46.43 o
  -1   8   1        1.65        5.61      7.31 o
   0   8   1      120.04      124.89     10.93 o
   1   8   1      137.14      139.70     14.14 o
   2   8   1        6.78        5.71      9.65 o
   3   8   1       70.21       50.73     13.29 o
   4   8   1        1.17       17.77     12.39 o
   5   8   1       77.96       88.23     30.86 o
   6   8   1        7.36       32.77     25.01 o
 -13   9   1        8.80       37.15     13.87 o
 -12   9   1        8.67       -7.71     10.19 o
 -11   9   1       14.60       -8.66      9.48 o
 -10   9   1        9.43       11.74     10.11 o
  -9   9   1       52.90       41.53     10.45 o
  -8   9   1        0.66       -6.25     15.74 o
  -7   9   1      386.91      384.72     27.42 o
  -6   9   1        1.94       10.78      7.04 o
  -5   9   1      247.04      256.62     15.21 o
  -4   9   1       82.53       80.00      9.90 o
  -3   9   1      530.71      524.51     23.80 o
  -2   9   1      819.19      826.63     43.69 o
  -1   9   1      433.50      448.35     22.66 o
   0   9   1       12.55       10.00      9.24 o
   1   9   1      220.82      214.35     18.89 o
   2   9   1      450.22      475.18     29.41 o
   3   9   1       46.84       57.61     18.59 o
   4   9   1      177.54      174.12     44.85 o
   5   9   1        1.89        4.74     25.01 o
   6   9   1        0.94       -5.61     25.87 o
 -13  10   1        0.11       12.48     16.60 o
 -12  10   1       12.56        6.38     15.52 o
 -11  10   1        0.04        9.29     23.23 o
 -10  10   1        0.08        2.70     10.33 o
  -9  10   1       19.34       23.92     12.65 o
  -8  10   1     1047.56     1074.80     45.69 o
  -7  10   1        9.82        7.28      8.56 o
  -6  10   1       78.68       49.87     10.07 o
  -5  10   1       38.77       51.83     11.03 o
  -4  10   1      101.77      113.74     14.91 o
  -3  10   1        1.26       -4.71      8.32 o
  -2  10   1      199.02      202.97     15.25 o
  -1  10   1      393.34      425.60     23.59 o
   0  10   1      106.69      109.16     19.94 o
   1  10   1       28.28       -7.11     11.43 o
   2  10   1      131.29      151.44     21.43 o
   3  10   1      124.06      123.87     23.78 o
   4  10   1      228.06      229.07     29.37 o
 -12  11   1        3.22        3.41     14.18 o
 -11  11   1        9.64      -13.37     13.37 o
 -10  11   1       28.34        2.45     14.45 o
  -9  11   1        0.60        2.16     19.84 o
  -8  11   1       10.67        8.41      9.47 o
  -7  11   1       18.57       -1.69     13.15 o
  -6  11   1       34.08       27.70     12.68 o
  -5  11   1      205.29      200.44     20.82 o
  -4  11   1      239.65      238.66     20.04 o
  -3  11   1      372.02      387.12     21.70 o
  -2  11   1        7.35        3.46      9.98 o
  -1  11   1      270.15      277.32     39.73 o
   0  11   1      163.75      174.53     18.33 o
   1  11   1      139.01      117.89     27.91 o
   2  11   1       45.28       59.88     21.34 o
   3  11   1        0.71       21.31     19.35 o
 -11  12   1        6.58       17.59     14.48 o
 -10  12   1       92.62       80.76     17.84 o
  -9  12   1      207.83      246.22     35.36 o
  -8  12   1       25.67       13.53     11.16 o
  -7  12   1        9.93       27.94     12.12 o
  -6  12   1       65.33       65.51     19.40 o
  -5  12   1       18.29       30.00     14.04 o
  -4  12   1        0.60        8.04     22.02 o
  -3  12   1       20.41       12.96     10.39 o
  -2  12   1       37.28       36.11     13.95 o
  -1  12   1        4.63       12.95     12.41 o
   0  12   1        0.38      -10.77     13.10 o
   1  12   1       38.60       19.87     17.68 o
   2  12   1      120.22      151.34     27.01 o
 -11  13   1        1.98      -14.45     14.45 o
 -10  13   1        6.90      -12.07     20.70 o
  -9  13   1       57.23       30.62     23.29 o
  -8  13   1        3.15       -7.60     22.64 o
  -7  13   1        4.08       -7.32     11.01 o
  -6  13   1       11.90       -7.00     27.60 o
  -5  13   1       23.72       27.62     14.37 o
  -4  13   1       41.13       31.07     16.27 o
  -3  13   1        2.93      -13.57     13.57 o
  -2  13   1       48.58       45.02     14.32 o
  -1  13   1        2.53       -9.09     13.50 o
   0  13   1       35.66       -2.42     15.13 o
  -9  14   1        9.13       13.14     12.14 o
  -8  14   1        0.41      -11.23     11.23 o
  -7  14   1       12.57       22.42     21.34 o
  -6  14   1        0.64        3.36     14.35 o
  -5  14   1        2.07       25.28     27.17 o
  -4  14   1       38.04       71.58     24.15 o
  -3  14   1       19.80      -15.95     15.95 o
  -2  14   1       40.84       17.07     17.37 o
   1 -14   2        0.96      -16.99     16.99 o
   2 -14   2        5.89        2.49     13.09 o
   3 -14   2       26.12       41.92     14.21 o
   4 -14   2        0.92      -11.40     11.40 o
   5 -14   2        1.69       11.63     15.85 o
   6 -14   2       47.51       66.51     21.34 o
   7 -14   2       18.94       22.82     11.00 o
   8 -14   2       10.97       39.24     23.29 o
   9 -14   2        1.07      -14.66     20.70 o
  -1 -13   2       71.45       35.46     18.84 o
   0 -13   2      154.18      153.92     23.51 o
   1 -13   2       27.49       34.68     16.65 o
   2 -13   2       34.30       43.45     13.91 o
   3 -13   2       46.45       60.77     13.37 o
   4 -13   2       40.75       19.98     12.54 o
   5 -13   2       39.73       50.07     11.92 o
   6 -13   2        2.17       -0.33      9.92 o
   7 -13   2       94.03       97.93     12.52 o
   8 -13   2       57.09       51.74     24.15 o
   9 -13   2        0.26       17.61     13.55 o
  10 -13   2        0.36       -9.49     13.26 o
  -3 -12   2       38.47       28.00     16.92 o
  -2 -12   2       20.23       28.44     15.06 o
  -1 -12   2        0.22        2.26     12.54 o
   0 -12   2       60.23       68.41     15.21 o
   1 -12   2      198.58      214.73     20.05 o
   2 -12   2       66.84       68.91     13.36 o
   3 -12   2       18.38       30.54     12.18 o
   4 -12   2      143.74      145.78     15.10 o
   5 -12   2      347.22      337.55     21.48 o
   6 -12   2      176.61      187.26     14.58 o
   7 -12   2        0.93       16.85     13.24 o
   8 -12   2       25.16       46.68     14.18 o
   9 -12   2        3.29       -6.04     12.20 o
  10 -12   2       68.36       74.37     13.36 o
  11 -12   2       31.13       28.72     11.11 o
  -4 -11   2       18.87       22.15     45.71 o
  -3 -11   2       30.02       51.36     15.70 o
  -2 -11   2      292.15      328.26     25.45 o
  -1 -11   2      224.10      231.82     20.71 o
   0 -11   2        0.89       11.61     10.03 o
   1 -11   2      362.29      387.92     21.96 o
   2 -11   2      443.79      447.99     23.37 o
   3 -11   2       43.49       19.46     13.33 o
   4 -11   2      133.98      128.29     16.12 o
   5 -11   2      296.75      315.40     27.39 o
   6 -11   2        4.12        8.00      7.73 o
   7 -11   2       44.80       25.44     19.19 o
   8 -11   2        0.87       26.64     11.97 o
   9 -11   2      117.22      126.13     17.07 o
  10 -11   2       43.94       52.48     11.63 o
  11 -11   2        0.20        6.63     10.37 o
  12 -11   2        0.78       13.80     17.68 o
  -5 -10   2       84.35       81.40     43.77 o
  -4 -10   2       33.03       52.30     23.96 o
  -3 -10   2        2.91      -12.39     12.39 o
  -2 -10   2       42.65       43.60     17.77 o
  -1 -10   2       59.23       57.89     11.86 o
   0 -10   2        9.95       29.40     10.57 o
   1 -10   2      136.93      126.68     12.26 o
   2 -10   2      287.27      299.72     17.47 o
   3 -10   2       41.98       58.00      8.30 o
   4 -10   2      892.61      932.01     43.30 o
   5 -10   2      211.35      217.92     13.30 o
   6 -10   2      168.69      194.34     13.09 o
   7 -10   2      300.41      317.71     24.51 o
   8 -10   2      115.79      120.99     24.15 o
   9 -10   2      106.02       87.98     14.88 o
  10 -10   2        4.83       19.72      9.35 o
  11 -10   2        8.61        6.09     12.89 o
  12 -10   2        0.35       13.37     12.81 o
  -6  -9   2        5.02       18.08     30.40 o
  -5  -9   2       60.56       88.34     21.18 o
  -4  -9   2      269.65      269.97     22.91 o
  -3  -9   2      147.09      160.04     17.57 o
  -2  -9   2      199.69      172.90     15.43 o
  -1  -9   2      244.19      235.24     19.74 o
   0  -9   2       22.39       25.05      9.78 o
   1  -9   2       14.06       30.58      8.00 o
   2  -9   2        1.27       -7.03      7.03 o
   3  -9   2        3.41       -1.20      6.50 o
   4  -9   2      662.14      687.61     24.62 o
   5  -9   2       84.14       80.39      7.48 o
   6  -9   2      155.53      161.72     13.54 o
   7  -9   2      332.00      366.46     22.78 o
   8  -9   2       17.47       27.69      8.75 o
   9  -9   2        4.84        7.62      7.32 o
  10  -9   2        6.21        5.76      8.98 o
  11  -9   2        6.52       -8.44      8.44 o
  12  -9   2        0.20       -4.02     11.57 o
  -7  -8   2       62.51       94.33     22.40 o
  -6  -8   2       42.42       42.26     18.45 o
  -5  -8   2       77.14       57.24     17.21 o
  -4  -8   2      160.12      170.33     17.85 o
  -3  -8   2      413.11      401.33     38.35 o
  -2  -8   2       26.28       40.13     10.07 o
  -1  -8   2      360.23      390.59     20.97 o
   0  -8   2      897.84      901.15     31.58 o
   1  -8   2     1815.93     1765.06     59.32 o
   2  -8   2       99.18       99.66      7.82 o
   3  -8   2       55.03       64.55      6.58 o
   4  -8   2       35.96       36.80      5.65 o
   5  -8   2      512.46      530.67     19.00 o
   6  -8   2       80.12       73.44      9.79 o
   7  -8   2       23.57       18.25      8.41 o
   8  -8   2       34.56       10.80      7.16 o
   9  -8   2        3.30        3.77      6.98 o
  10  -8   2      172.19      151.54     11.42 o
  11  -8   2        2.46       17.16      9.25 o
  12  -8   2        4.28       -2.37     11.57 o
  -8  -7   2        0.31        0.86     25.01 o
  -7  -7   2       54.51       26.95     18.76 o
  -6  -7   2      213.56      198.45     49.16 o
  -5  -7   2      421.13      415.01     27.26 o
  -4  -7   2       59.89       52.04     13.19 o
  -3  -7   2       41.72       51.88      9.52 o
  -2  -7   2     1939.12     1984.44     88.09 o
  -1  -7   2      223.91      222.63     11.71 o
   0  -7   2     1081.31     1067.88     36.68 o
   1  -7   2      544.30      526.65     16.69 o
   2  -7   2      691.67      663.34     19.49 o
   3  -7   2       33.35       54.02      5.84 o
   4  -7   2        8.84       15.51      3.86 o
   5  -7   2       44.42       40.18      5.91 o
   6  -7   2      340.03      368.12     14.73 o
   7  -7   2      149.89      151.44     10.03 o
   8  -7   2        3.48       -3.93      6.36 o
   9  -7   2       13.97       12.91      8.40 o
  10  -7   2      114.29      130.32     10.66 o
  11  -7   2        0.08       -3.10      8.44 o
  12  -7   2       29.07       25.75     12.96 o
  13  -7   2       16.13       36.65     21.99 o
  -9  -6   2       49.47       52.61     26.73 o
  -8  -6   2        0.38       -6.90     20.70 o
  -7  -6   2        7.11       11.21     13.26 o
  -6  -6   2      171.66      146.22     28.27 o
  -5  -6   2      322.89      343.50     20.76 o
  -4  -6   2       37.63       36.10     11.03 o
  -3  -6   2      227.78      229.50     13.99 o
  -2  -6   2       42.42       51.23      6.20 o
  -1  -6   2      350.78      347.34     12.15 o
   0  -6   2     2320.03     2357.21     56.46 o
   1  -6   2      161.73      173.88      7.25 o
   2  -6   2      954.59      929.49     25.05 o
   3  -6   2     7332.21     7610.50    175.88 o
   4  -6   2     1957.72     1942.29     46.03 o
   5  -6   2      460.85      464.37     14.98 o
   6  -6   2       74.86       84.65      6.02 o
   7  -6   2       16.15       18.52      5.05 o
   8  -6   2      343.82      332.54     13.81 o
   9  -6   2      111.49      105.47      9.32 o
  10  -6   2       45.77       62.73      9.40 o
  11  -6   2        0.90       -5.36      8.83 o
  12  -6   2        4.19        1.44     12.28 o
  13  -6   2        9.46        6.60     32.56 o
  -9  -5   2        3.74       -3.47     51.53 o
  -8  -5   2        1.20       -4.49     11.91 o
  -7  -5   2      265.86      244.85     21.67 o
  -6  -5   2        9.96       13.40     11.99 o
  -5  -5   2       88.40       86.03     12.18 o
  -4  -5   2      751.83      757.18     25.74 o
  -3  -5   2      433.13      435.09     14.99 o
  -2  -5   2      802.19      819.76     22.03 o
  -1  -5   2       24.06       19.16      4.25 o
   0  -5   2      712.28      618.87     16.60 o
   1  -5   2       51.02       38.49      3.60 o
   2  -5   2       14.19       21.64      2.93 o
   3  -5   2      307.94      289.31      8.36 o
   4  -5   2      100.86       81.00      4.72 o
   5  -5   2     1980.67     2095.73     62.41 o
   6  -5   2        0.77       -2.34      3.98 o
   7  -5   2       38.60       41.88      4.77 o
   8  -5   2      100.69       77.30      6.44 o
   9  -5   2      160.37      145.80     11.51 o
  10  -5   2       30.03       17.98     11.95 o
  11  -5   2       10.80        0.24      9.01 o
  12  -5   2        0.25       -9.27      9.59 o
 -10  -4   2        5.69        9.44     16.14 o
  -9  -4   2        6.71       -4.89     13.87 o
  -8  -4   2       63.02       31.65     13.28 o
  -7  -4   2       11.28        6.69     14.00 o
  -6  -4   2       45.17       56.32     10.70 o
  -5  -4   2       16.86       11.85      7.12 o
  -4  -4   2      125.27      122.56      7.84 o
  -3  -4   2       19.37        8.73      4.35 o
  -2  -4   2      762.93      703.23     17.76 o
  -1  -4   2      416.65      412.83     12.67 o
   0  -4   2        2.61       -1.93      2.97 o
   1  -4   2      860.74      790.04     20.32 o
   2  -4   2      189.28      174.59      5.44 o
   3  -4   2       87.62       93.17      5.54 o
   4  -4   2        2.71       11.03      2.99 o
   5  -4   2     1384.68     1506.56     38.16 o
   6  -4   2      748.20      702.16     20.79 o
   7  -4   2        6.92        5.74      4.58 o
   8  -4   2      294.02      307.18     13.34 o
   9  -4   2       49.48       39.21      7.97 o
  10  -4   2       11.25       22.36      7.96 o
  11  -4   2       31.24       25.78     10.23 o
  12  -4   2        7.23       -1.98     12.14 o
 -11  -3   2        1.97       10.76     16.01 o
 -10  -3   2        3.16        8.93     14.73 o
  -9  -3   2        2.01       14.55     11.11 o
  -8  -3   2        0.17        1.90      9.48 o
  -7  -3   2        3.11        3.57      8.38 o
  -6  -3   2      257.16      268.41     16.36 o
  -5  -3   2      529.10      496.94     20.49 o
  -4  -3   2        1.48        0.37      4.24 o
  -3  -3   2     5689.44     6556.77    152.64 o
  -2  -3   2     4865.08     5231.87    120.48 o
  -1  -3   2     6752.91     6506.64    149.83 o
   0  -3   2      315.93      335.54     12.23 o
   1  -3   2     1047.87     1026.68     22.96 o
   2  -3   2      696.64      599.62     13.77 o
   3  -3   2     1000.08     1018.98     27.83 o
   4  -3   2     1022.21     1116.78     28.67 o
   5  -3   2      182.71      167.97      6.31 o
   6  -3   2      296.51      275.19      9.67 o
   7  -3   2       80.05       79.43      5.92 o
   8  -3   2       12.84        6.23      6.61 o
   9  -3   2       78.97       87.31      9.35 o
  10  -3   2       17.06        9.74      7.75 o
  11  -3   2       24.16       25.07      8.89 o
  12  -3   2        0.05        0.99      9.30 o
 -11  -2   2        6.33       17.03     14.46 o
 -10  -2   2        3.45      -10.53     10.53 o
  -9  -2   2       10.95       14.80     10.65 o
  -8  -2   2      125.37      123.88     12.83 o
  -7  -2   2      142.26      158.57     11.81 o
  -6  -2   2       62.75       72.34     11.59 o
  -5  -2   2       75.76       65.71      5.96 o
  -4  -2   2       82.84       64.43      5.25 o
  -3  -2   2       16.52       12.88      3.14 o
  -2  -2   2     5055.87     4832.19    105.15 o
  -1  -2   2    19424.33    18209.24    449.21 o
   0  -2   2      885.82      871.55     24.33 o
   1  -2   2        2.78        2.87      1.31 o
   2  -2   2     5373.46     5187.43    340.22 o
   3  -2   2     6403.98     6375.11    158.42 o
   4  -2   2     2160.72     2190.50     54.79 o
   5  -2   2       36.04       43.20      3.38 o
   6  -2   2      342.56      363.53     11.18 o
   7  -2   2      146.05      182.53      9.11 o
   8  -2   2        2.46       -0.21      6.22 o
   9  -2   2        8.88       -0.77      6.00 o
  10  -2   2      102.18       93.92     10.75 o
  11  -2   2        0.71        1.94      8.75 o
  12  -2   2        3.45       -5.18      9.38 o
 -12  -1   2        0.04       -4.09     13.20 o
 -11  -1   2       59.21       67.97     14.85 o
 -10  -1   2        1.95       -9.78      9.78 o
  -9  -1   2       13.24       -0.67      9.69 o
  -8  -1   2       82.98       74.37      9.59 o
  -7  -1   2      208.62      242.72     13.64 o
  -6  -1   2      359.11      362.99     12.77 o
  -5  -1   2      891.69      901.96     23.55 o
  -4  -1   2     2293.97     2224.13     63.09 o
  -3  -1   2       82.28       67.13      4.08 o
  -2  -1   2    14717.25    13412.99    436.08 o
  -1  -1   2     8587.22     7946.79    182.64 o
   0  -1   2     2000.53     1898.21     41.27 o
   1  -1   2     5703.45     5139.56    336.34 o
   2  -1   2     8222.09     8015.24    243.84 o
   3  -1   2       45.73       43.83      2.70 o
   4  -1   2     2668.22     2511.74     76.64 o
   5  -1   2        4.13        4.34      3.23 o
   6  -1   2      118.89      115.12      7.71 o
   7  -1   2       19.91       22.13      5.92 o
   8  -1   2      124.49      137.87      9.07 o
   9  -1   2        0.70       -6.09      7.65 o
  10  -1   2        2.71        1.84      8.51 o
  11  -1   2       77.63       78.04     19.92 o
  12  -1   2       18.01       11.86     11.93 o
 -12   0   2        5.26        1.27     11.56 o
 -11   0   2        4.27       11.02     10.77 o
 -10   0   2      262.90      262.36     20.13 o
  -9   0   2      960.03      891.94     35.75 o
  -8   0   2      653.55      656.12     25.18 o
  -7   0   2       90.29       86.21      7.98 o
  -6   0   2      410.05      426.39     14.53 o
  -5   0   2        1.48        8.18      4.03 o
  -4   0   2      185.54      187.39      8.16 o
  -3   0   2     1985.45     1999.97     63.61 o
  -2   0   2     2748.86     2478.56     70.89 o
  -1   0   2      406.46      413.57     11.71 o
   0   0   2     2051.67     2062.71     51.26 o
   1   0   2      335.84      333.99      8.87 o
   2   0   2       17.81       11.10      2.40 o
   3   0   2     1112.31     1118.88     28.89 o
   4   0   2      130.92      134.96      5.77 o
   5   0   2      803.95      808.72     20.91 o
   6   0   2       16.81       20.81      4.75 o
   7   0   2      123.90      141.90      9.17 o
   8   0   2       86.98       95.71      9.46 o
   9   0   2       91.74       90.17     11.13 o
  10   0   2       39.82       27.83      9.67 o
  11   0   2        2.55       -8.56     11.88 o
 -12   1   2        1.01       10.63     10.45 o
 -11   1   2        0.10       -1.50      9.98 o
 -10   1   2      182.44      135.76     14.92 o
  -9   1   2        7.43       11.61      8.47 o
  -8   1   2       64.72       58.93     11.24 o
  -7   1   2      369.59      379.14     20.23 o
  -6   1   2      414.48      444.12     15.89 o
  -5   1   2     1261.23     1241.76     44.21 o
  -4   1   2      127.53      115.87      6.97 o
  -3   1   2      416.65      421.09     13.51 o
  -2   1   2      158.40      153.16      6.21 o
  -1   1   2     3677.36     3593.29     88.79 o
   0   1   2     7126.94     6560.58    211.84 o
   1   1   2     3991.80     3885.81     90.90 o
   2   1   2      520.53      515.34     14.48 o
   3   1   2      204.29      192.34      7.88 o
   4   1   2      462.67      497.19     13.85 o
   5   1   2      617.23      622.50     23.13 o
   6   1   2        3.98        0.16      5.60 o
   7   1   2        1.19       -4.68      5.99 o
   8   1   2       86.31       94.93     12.07 o
   9   1   2       25.08       26.94      9.23 o
  10   1   2        0.29       -8.31     13.14 o
  11   1   2       36.78       52.91     13.18 o
 -13   2   2       11.16       -5.81     19.76 o
 -12   2   2        8.98       13.44     14.11 o
 -11   2   2        8.84        6.14      9.80 o
 -10   2   2        3.23       -1.56      8.19 o
  -9   2   2       80.83      100.87     12.86 o
  -8   2   2      417.78      447.31     18.86 o
  -7   2   2      195.92      216.98     12.64 o
  -6   2   2      756.71      810.18     24.80 o
  -5   2   2       12.90        2.58      3.84 o
  -4   2   2        4.66       14.15      3.48 o
  -3   2   2      267.20      234.08      9.08 o
  -2   2   2     6865.89     7183.38    191.05 o
  -1   2   2    24917.25    24628.46    602.15 o
   0   2   2    12019.99    11773.53    291.67 o
   1   2   2      991.33      953.69     27.18 o
   2   2   2        2.60       -1.31      2.87 o
   3   2   2      822.63      803.72     20.89 o
   4   2   2     2281.98     2272.02     58.71 o
   5   2   2      350.14      378.67     17.14 o
   6   2   2      455.55      450.20     17.35 o
   7   2   2       42.86       50.40     10.83 o
   8   2   2      195.08      219.88     15.93 o
   9   2   2        3.41       16.97     10.71 o
  10   2   2        3.07       15.05     19.40 o
 -13   3   2        5.57       -3.01     10.70 o
 -12   3   2       87.77       76.35     13.37 o
 -11   3   2        0.77       18.83     10.12 o
 -10   3   2       58.09       57.06     11.26 o
  -9   3   2        0.13       -6.86     17.27 o
  -8   3   2      167.12      176.99     12.48 o
  -7   3   2      223.87      207.89     11.06 o
  -6   3   2        6.01       -0.41      3.99 o
  -5   3   2      278.36      287.90     11.04 o
  -4   3   2      570.57      593.86     16.69 o
  -3   3   2     2679.72     2578.53     71.56 o
  -2   3   2     2140.93     2263.63     56.59 o
  -1   3   2      354.84      382.74     18.95 o
   0   3   2     1192.91     1206.93     29.34 o
   1   3   2        9.34        3.35      3.45 o
   2   3   2     1709.52     1721.03     44.48 o
   3   3   2       32.65       29.27      4.92 o
   4   3   2      351.13      356.52     14.35 o
   5   3   2      631.14      669.00     32.59 o
   6   3   2      231.29      237.69     15.48 o
   7   3   2        0.50        4.44      8.69 o
   8   3   2      248.28      245.25     19.99 o
   9   3   2        9.64        0.09     11.10 o
  10   3   2        1.24        0.42     12.18 o
 -13   4   2       55.68       46.15     16.27 o
 -12   4   2       24.36       27.96     14.23 o
 -11   4   2       28.82       33.98      9.35 o
 -10   4   2      151.82      165.48     17.80 o
  -9   4   2        0.37        0.43      8.71 o
  -8   4   2       61.97       73.47      7.37 o
  -7   4   2      345.09      324.72     14.38 o
  -6   4   2        3.23        9.81      4.57 o
  -5   4   2       53.76       66.84      5.13 o
  -4   4   2        4.43        1.96      3.61 o
  -3   4   2     1675.17     1747.04     48.19 o
  -2   4   2     2038.35     1969.25     46.74 o
  -1   4   2     3868.95     3800.22     88.34 o
   0   4   2      403.56      418.11     13.27 o
   1   4   2     1335.04     1313.73     34.43 o
   2   4   2     2874.77     2829.57     66.89 o
   3   4   2      340.10      347.12     12.16 o
   4   4   2        0.08       11.94      6.93 o
   5   4   2      138.06      149.80     11.55 o
   6   4   2        3.04        7.14      9.63 o
   7   4   2       35.44       38.07     11.78 o
   8   4   2       70.49       39.61     12.61 o
   9   4   2       39.13       42.51     13.53 o
 -13   5   2       24.25       12.26     12.40 o
 -12   5   2        1.43       -8.41     12.20 o
 -11   5   2        0.05       -7.67      7.67 o
 -10   5   2        0.24       -0.90      8.92 o
  -9   5   2       21.39       18.49      9.16 o
  -8   5   2      212.54      236.86     12.56 o
  -7   5   2      459.95      526.01     23.19 o
  -6   5   2       20.54       15.47      5.08 o
  -5   5   2      755.97      724.84     22.08 o
  -4   5   2      542.18      528.45     17.12 o
  -3   5   2        7.17       17.66      4.44 o
  -2   5   2      761.97      761.58     19.71 o
  -1   5   2      275.31      277.68      9.57 o
   0   5   2      728.34      715.22     19.10 o
   1   5   2       77.85       84.00      6.63 o
   2   5   2      623.53      644.41     18.53 o
   3   5   2      593.59      590.41     20.63 o
   4   5   2      248.84      263.82     14.71 o
   5   5   2      119.24       96.84     11.49 o
   6   5   2      212.15      205.22     18.44 o
   7   5   2       79.53       76.37     14.00 o
   8   5   2       35.88       32.58     14.08 o
   9   5   2        1.34       -8.77     15.02 o
 -13   6   2        1.51      -11.64     37.30 o
 -12   6   2        0.82       -9.29      9.29 o
 -11   6   2       12.10       -0.85      9.94 o
 -10   6   2       38.04       40.19     10.23 o
  -9   6   2       58.07       46.65     10.35 o
  -8   6   2       37.84       23.02      7.22 o
  -7   6   2     1055.24     1167.50     38.04 o
  -6   6   2      198.76      204.76      9.76 o
  -5   6   2      110.49      115.60      7.37 o
  -4   6   2      260.02      250.25     10.65 o
  -3   6   2     1401.87     1503.49     47.92 o
  -2   6   2       97.81      113.30     10.23 o
  -1   6   2      743.74      694.86     21.96 o
   0   6   2     1205.08     1171.67     29.92 o
   1   6   2      887.72      845.28     24.79 o
   2   6   2        0.87        6.88      6.02 o
   3   6   2      100.42      119.10     12.49 o
   4   6   2        7.78        1.02     10.27 o
   5   6   2      255.97      258.82     20.97 o
   6   6   2        9.37       -7.41     17.67 o
   7   6   2       30.96       37.90     18.76 o
   8   6   2        0.38       -4.82     26.95 o
 -13   7   2        1.79       12.74     42.26 o
 -12   7   2        2.19        1.28     13.82 o
 -11   7   2        0.14       -1.96      9.43 o
 -10   7   2        4.21       -7.28      8.63 o
  -9   7   2        1.15        2.72      9.19 o
  -8   7   2      191.35      180.74     15.02 o
  -7   7   2      856.18      846.79     30.52 o
  -6   7   2       38.29       37.55      6.69 o
  -5   7   2      300.96      294.59     12.45 o
  -4   7   2       57.40       50.01      6.47 o
  -3   7   2      793.58      895.19     27.83 o
  -2   7   2      357.27      369.50     13.55 o
  -1   7   2       81.33       86.17      7.21 o
   0   7   2      419.82      456.93     18.02 o
   1   7   2     2551.12     2582.80     73.07 o
   2   7   2     1439.15     1494.67     65.72 o
   3   7   2       20.64       18.77     11.23 o
   4   7   2      126.81      122.07     16.41 o
   5   7   2      102.83       99.35     22.21 o
   6   7   2       26.44       23.33     16.21 o
   7   7   2        1.65       -0.78     15.82 o
 -13   8   2       29.58       11.16     14.48 o
 -12   8   2       45.39       41.85     17.90 o
 -11   8   2        1.69        2.41      9.85 o
 -10   8   2        9.70       11.10      9.83 o
  -9   8   2       60.03       60.39     10.85 o
  -8   8   2        1.65        3.20      9.10 o
  -7   8   2     1424.45     1358.38     57.82 o
  -6   8   2       98.38       96.34     10.46 o
  -5   8   2       14.24        4.34      7.26 o
  -4   8   2      238.33      258.31     15.81 o
  -3   8   2       51.71       39.46      7.00 o
  -2   8   2      473.18      475.55     20.30 o
  -1   8   2       81.16       83.84      9.47 o
   0   8   2       61.25       68.47      9.95 o
   1   8   2        1.72       -5.21      8.65 o
   2   8   2        5.51        3.38      9.25 o
   3   8   2      107.98      102.85     15.54 o
   4   8   2        0.02       -0.79     11.70 o
   5   8   2       22.77       33.05     17.21 o
   6   8   2       86.89      103.26     22.68 o
 -13   9   2        4.97      -18.33     18.33 o
 -12   9   2        0.66        7.33     11.59 o
 -11   9   2        4.22       -2.43     14.29 o
 -10   9   2        0.54       -1.25     10.48 o
  -9   9   2       49.74       52.91     11.27 o
  -8   9   2       84.55       98.62     11.76 o
  -7   9   2      211.82      205.75     16.37 o
  -6   9   2      249.11      244.09     19.55 o
  -5   9   2      333.00      373.40     19.25 o
  -4   9   2      591.95      638.00     31.70 o
  -3   9   2       76.39       91.77     11.14 o
  -2   9   2      201.76      200.49     14.81 o
  -1   9   2      416.84      434.04     38.66 o
   0   9   2       27.96       12.37     11.51 o
   1   9   2       30.47       21.82     11.66 o
   2   9   2       27.61       -0.99     15.09 o
   3   9   2      217.97      243.90     27.59 o
   4   9   2        2.30       18.06     16.08 o
   5   9   2       15.52       33.20     26.30 o
 -13  10   2       29.89       19.90     40.96 o
 -12  10   2        3.58       15.30     13.20 o
 -11  10   2        6.66        9.08     17.68 o
 -10  10   2       10.43      -12.12     26.73 o
  -9  10   2      215.03      171.13     20.27 o
  -8  10   2       14.30        7.02     10.21 o
  -7  10   2        3.84       -5.55      9.72 o
  -6  10   2        1.04       -9.04      9.04 o
  -5  10   2       48.61       62.67     11.88 o
  -4  10   2      321.76      386.98     31.77 o
  -3  10   2      288.00      293.43     22.16 o
  -2  10   2       50.27       44.25     10.41 o
  -1  10   2      290.54      240.27     19.90 o
   0  10   2      140.99      127.84     17.53 o
   1  10   2       56.78       35.25     13.29 o
   2  10   2       69.66       42.77     19.51 o
   3  10   2       83.87       83.92     33.42 o
   4  10   2       11.44       32.77     23.72 o
 -12  11   2        0.45       14.08     32.12 o
 -11  11   2        5.47      -12.71     12.71 o
 -10  11   2        0.41       11.03     15.52 o
  -9  11   2        0.04       14.23     19.40 o
  -8  11   2      215.16      202.23     19.37 o
  -7  11   2       90.15       83.03     22.64 o
  -6  11   2       16.30       30.91     23.07 o
  -5  11   2       20.22       16.42     11.27 o
  -4  11   2       88.77       76.95     13.18 o
  -3  11   2      198.63      193.97     16.03 o
  -2  11   2       56.85       64.56     17.51 o
  -1  11   2       10.75       14.77     12.30 o
   0  11   2       16.24       -0.81     16.38 o
   1  11   2      120.12      121.44     30.94 o
   2  11   2      232.46      238.01     30.38 o
   3  11   2       19.45        3.63     19.49 o
 -12  12   2        0.43       -9.17     30.40 o
 -11  12   2        0.27        3.91     14.12 o
 -10  12   2       22.66       63.85     16.62 o
  -9  12   2        4.08        9.70     11.81 o
  -8  12   2       20.21       25.38     12.44 o
  -7  12   2        0.31       16.82     11.73 o
  -6  12   2       44.09       38.58     14.50 o
  -5  12   2       91.65       64.81     18.33 o
  -4  12   2      155.31      154.70     16.99 o
  -3  12   2      144.59      141.94     16.62 o
  -2  12   2      149.29      134.89     16.93 o
  -1  12   2      163.89      161.90     18.78 o
   0  12   2       15.07       29.91     15.72 o
   1  12   2        0.92        3.78     18.97 o
   2  12   2      152.17      178.95     38.81 o
 -11  13   2        6.67      -15.24     15.24 o
 -10  13   2        2.26       19.40     21.56 o
  -9  13   2       12.24       21.80     12.34 o
  -8  13   2       26.50       21.15     13.15 o
  -7  13   2       14.03       24.46     23.29 o
  -6  13   2        9.15       10.35     13.77 o
  -5  13   2       32.31       34.90     16.37 o
  -4  13   2       73.68       90.55     25.01 o
  -3  13   2        1.60      -15.53     16.17 o
  -2  13   2       16.15       -4.25     24.07 o
  -1  13   2        3.96      -11.58     13.23 o
   0  13   2        1.49      -13.07     14.53 o
  -9  14   2        0.03       -8.06     12.12 o
  -8  14   2        9.73       14.91     13.78 o
  -7  14   2        4.73        1.27     29.97 o
  -6  14   2       24.68       30.07     19.84 o
  -5  14   2        0.27        4.74     20.27 o
  -4  14   2       47.45       40.10     21.99 o
  -3  14   2       49.40       11.21     23.72 o
  -2  14   2       41.48       27.60     24.15 o
   1 -14   3       94.63       87.46     20.41 o
   2 -14   3       17.26       -4.84     13.47 o
   3 -14   3       53.86       58.73     15.67 o
   4 -14   3       63.52       57.91     13.63 o
   5 -14   3       33.70       14.41     11.53 o
   6 -14   3       13.84       14.06     10.45 o
   7 -14   3       43.90       70.29     25.87 o
   8 -14   3       17.23       27.17     21.99 o
  -1 -13   3        5.13       13.82     18.34 o
   0 -13   3       56.88       78.05     19.84 o
   1 -13   3      158.37      179.32     23.46 o
   2 -13   3       28.27       26.14     13.79 o
   3 -13   3        5.62       -3.86     11.34 o
   4 -13   3       26.71       25.76     14.61 o
   5 -13   3       81.37       95.30     12.81 o
   6 -13   3       21.36      -15.13     24.36 o
   7 -13   3        8.77        7.76     13.57 o
   8 -13   3        7.10       14.96     13.55 o
   9 -13   3        7.82       -0.58     14.18 o
  10 -13   3        0.38       -8.19     13.72 o
  -3 -12   3       25.77       51.05     17.18 o
  -2 -12   3       91.66      124.36     20.59 o
  -1 -12   3       84.42       73.02     15.47 o
   0 -12   3       18.49        1.89     12.09 o
   1 -12   3      151.45      140.74     16.74 o
   2 -12   3      167.30      172.88     17.08 o
   3 -12   3       50.48       50.21     11.39 o
   4 -12   3      129.20       92.72     17.28 o
   5 -12   3      230.54      258.22     15.66 o
   6 -12   3      128.02      136.42     19.14 o
   7 -12   3        2.91        2.82     11.71 o
   8 -12   3       13.98       -1.38     35.36 o
   9 -12   3       73.37       89.42     16.31 o
  10 -12   3        1.52        0.12     12.51 o
  11 -12   3       26.84       26.73     19.40 o
  -4 -11   3       15.60        4.35     15.28 o
  -3 -11   3       60.30       59.43     15.71 o
  -2 -11   3      112.55      104.07     17.03 o
  -1 -11   3      397.94      372.20     22.82 o
   0 -11   3       98.56      108.45     13.32 o
   1 -11   3        2.08       13.08     11.26 o
   2 -11   3      259.00      257.46     18.94 o
   3 -11   3      187.03      186.47     15.85 o
   4 -11   3      105.46      125.19     15.81 o
   5 -11   3       23.14       14.66      6.91 o
   6 -11   3        8.59       14.62     12.52 o
   7 -11   3        9.34       -2.04     10.74 o
   8 -11   3       12.93        2.66     11.74 o
   9 -11   3        2.12       15.37     14.45 o
  10 -11   3       31.59       37.69     19.40 o
  11 -11   3       43.90       47.86     14.33 o
  -5 -10   3        5.50       -8.21     18.59 o
  -4 -10   3      114.24      128.15     18.14 o
  -3 -10   3       63.70       69.03     14.42 o
  -2 -10   3       45.57       52.32     13.83 o
  -1 -10   3      817.03      848.28     50.29 o
   0 -10   3      677.89      674.07     29.84 o
   1 -10   3       86.22      100.71     11.40 o
   2 -10   3        4.73       -2.86      7.95 o
   3 -10   3      197.29      213.11     14.38 o
   4 -10   3      106.51      131.29     10.69 o
   5 -10   3       32.91       28.56      6.69 o
   6 -10   3        0.59        9.71      8.73 o
   7 -10   3       12.26       -1.34      8.85 o
   8 -10   3       15.66       11.93      9.99 o
   9 -10   3       62.81       40.38     10.64 o
  10 -10   3       63.57       47.57     17.90 o
  11 -10   3        0.73      -11.68     12.72 o
  12 -10   3        8.71       23.04     12.80 o
  -6  -9   3       67.71       41.59     19.35 o
  -5  -9   3        8.38       24.13     13.93 o
  -4  -9   3       84.36      106.09     15.59 o
  -3  -9   3      103.07      107.03     15.52 o
  -2  -9   3        9.23       12.09      9.64 o
  -1  -9   3      283.24      276.89     17.79 o
   0  -9   3       65.78       58.07     10.29 o
   1  -9   3      178.94      168.86     11.65 o
   2  -9   3      817.52      842.16     29.36 o
   3  -9   3       27.42       18.37      7.05 o
   4  -9   3        2.05        2.64      5.91 o
   5  -9   3      731.30      740.99     29.35 o
   6  -9   3      163.78      168.09     13.43 o
   7  -9   3       61.52       71.23      9.88 o
   8  -9   3      210.40      226.22     15.42 o
   9  -9   3       34.06       45.68      8.17 o
  10  -9   3        8.22       -5.27      8.79 o
  11  -9   3       17.03        8.56     11.00 o
  12  -9   3        3.58      -11.71     11.71 o
  -7  -8   3        2.20        1.14     22.42 o
  -6  -8   3       96.07      117.45     40.75 o
  -5  -8   3       36.93       50.80     14.11 o
  -4  -8   3        8.21       -9.21     17.52 o
  -3  -8   3       27.19       22.81     10.30 o
  -2  -8   3      529.55      626.25     28.28 o
  -1  -8   3       85.44       79.30      9.88 o
   0  -8   3      302.89      294.92     13.68 o
   1  -8   3       84.64       93.91      8.83 o
   2  -8   3     1251.87     1225.83     36.01 o
   3  -8   3      305.31      297.64     12.17 o
   4  -8   3       37.61       30.32      5.43 o
   5  -8   3       20.70       27.47      6.15 o
   6  -8   3       21.16       12.01      6.52 o
   7  -8   3       24.93        7.48      7.69 o
   8  -8   3      114.44      136.47      9.95 o
   9  -8   3      142.36      154.47     10.88 o
  10  -8   3       40.54       42.23      9.13 o
  11  -8   3        0.05       -8.33      8.33 o
  12  -8   3        0.10       -8.39     20.70 o
  -8  -7   3        5.23       17.24     18.84 o
  -7  -7   3       13.60        2.83     16.16 o
  -6  -7   3       84.80       96.79     20.50 o
  -5  -7   3      378.91      417.09     46.58 o
  -4  -7   3       27.41       38.86     12.05 o
  -3  -7   3        0.51       13.52     10.08 o
  -2  -7   3       16.66       10.99      7.12 o
  -1  -7   3      996.71      951.70     27.63 o
   0  -7   3     1171.51     1145.50     29.65 o
   1  -7   3       12.07       11.71      4.79 o
   2  -7   3      103.17       93.67      5.49 o
   3  -7   3     1022.32      961.44     24.18 o
   4  -7   3      250.53      223.22      8.77 o
   5  -7   3        0.25        4.79      7.76 o
   6  -7   3        1.00        1.73      6.12 o
   7  -7   3       39.23       49.82      6.87 o
   8  -7   3      213.90      197.48     10.12 o
   9  -7   3        6.05        6.22      6.30 o
  10  -7   3       16.37       32.60     10.84 o
  11  -7   3       32.47       14.09      9.21 o
  12  -7   3        0.45       -0.82     19.62 o
  -9  -6   3       11.76        3.45     22.85 o
  -8  -6   3        6.38       18.01     16.39 o
  -7  -6   3      128.67      105.95     20.73 o
  -6  -6   3        3.41       -1.34     12.59 o
  -5  -6   3      193.18      187.86     15.65 o
  -4  -6   3      759.46      824.07     31.16 o
  -3  -6   3      208.76      222.98     12.61 o
  -2  -6   3       89.58      107.23      8.16 o
  -1  -6   3      299.16      318.00     11.47 o
   0  -6   3     2634.71     2576.19     61.57 o
   1  -6   3     1562.46     1451.85     35.62 o
   2  -6   3      857.49      932.61     23.76 o
   3  -6   3      439.49      408.81     10.66 o
   4  -6   3     1723.35     1708.01     43.66 o
   5  -6   3      779.36      813.56     25.91 o
   6  -6   3       67.91       74.69      5.48 o
   7  -6   3      180.35      221.48      9.31 o
   8  -6   3      242.86      231.26     10.60 o
   9  -6   3       70.14       79.88      8.23 o
  10  -6   3        6.94       -0.22      6.86 o
  11  -6   3       30.06       17.01      8.08 o
  12  -6   3        2.35        0.77     13.84 o
 -10  -5   3        4.51       -5.17     22.42 o
  -9  -5   3        8.00       15.95     22.85 o
  -8  -5   3        3.89       14.10     13.20 o
  -7  -5   3       63.80       66.63     15.32 o
  -6  -5   3        4.51        2.69      9.30 o
  -5  -5   3        2.77       13.71      9.86 o
  -4  -5   3       90.60       75.78      8.60 o
  -3  -5   3       55.45       63.37      6.18 o
  -2  -5   3     1357.97     1345.08     36.31 o
  -1  -5   3      543.17      556.27     15.88 o
   0  -5   3     1149.46     1094.02     27.37 o
   1  -5   3     5122.44     5004.17    120.95 o
   2  -5   3     1990.06     2122.73     46.86 o
   3  -5   3      988.01     1023.87     24.68 o
   4  -5   3      353.01      323.76      9.55 o
   5  -5   3      549.34      540.06     16.06 o
   6  -5   3      136.62      134.89      6.32 o
   7  -5   3      549.71      558.27     16.07 o
   8  -5   3        2.75       -4.30      4.96 o
   9  -5   3        0.85       -5.34      6.14 o
  10  -5   3       27.36       12.43      7.12 o
  11  -5   3        0.17        2.23     11.41 o
  12  -5   3        3.95       -4.46     12.76 o
 -10  -4   3        0.61      -14.86     14.86 o
  -9  -4   3       18.54       13.87     15.09 o
  -8  -4   3        0.05      -14.86     17.02 o
  -7  -4   3       15.52        9.36     10.78 o
  -6  -4   3       79.29       88.47     10.63 o
  -5  -4   3      257.86      254.64     13.21 o
  -4  -4   3      100.73      104.56      6.79 o
  -3  -4   3        7.32       -1.25      4.08 o
  -2  -4   3     1608.19     1576.10     38.63 o
  -1  -4   3     2835.41     2927.46     69.07 o
   0  -4   3      111.16      143.29      5.46 o
   1  -4   3     3180.22     3048.66     66.36 o
   2  -4   3        9.98        8.49      2.27 o
   3  -4   3     2485.65     2409.56     64.28 o
   4  -4   3        2.12        7.89      2.67 o
   5  -4   3       48.56       47.79      3.61 o
   6  -4   3      114.40      117.26      5.75 o
   7  -4   3        9.98       20.08      4.53 o
   8  -4   3       33.69       48.50      6.13 o
   9  -4   3      170.05      172.80     11.47 o
  10  -4   3       89.89       93.64      9.88 o
  11  -4   3       50.32       49.62      9.32 o
  12  -4   3       50.89       51.58     11.86 o
 -11  -3   3        4.81       -9.12     34.07 o
 -10  -3   3        4.80        2.78     14.09 o
  -9  -3   3       31.24       21.65     15.21 o
  -8  -3   3       34.05       31.27     10.11 o
  -7  -3   3      121.15      129.85     12.81 o
  -6  -3   3      141.70      156.86     11.98 o
  -5  -3   3      580.43      616.31     24.95 o
  -4  -3   3      717.46      709.32     18.59 o
  -3  -3   3       84.28       93.66      5.41 o
  -2  -3   3      106.97      110.83      5.67 o
  -1  -3   3     5203.21     4972.22    115.55 o
   0  -3   3        6.25       13.44      2.96 o
   1  -3   3     1006.19     1002.52     21.06 o
   2  -3   3        5.03       11.37      2.04 o
   3  -3   3     7829.71     7950.13    306.22 o
   4  -3   3      455.12      386.79     11.83 o
   5  -3   3        0.16        2.16      2.76 o
   6  -3   3       50.22       61.16      4.64 o
   7  -3   3      140.52      157.12      7.47 o
   8  -3   3       62.36       71.88      7.65 o
   9  -3   3       35.56       27.43      7.12 o
  10  -3   3       14.07       23.83      8.89 o
  11  -3   3        2.75        5.73      8.28 o
  12  -3   3        6.19       -2.13     13.62 o
 -11  -2   3        2.86       15.58     31.05 o
 -10  -2   3        0.62        9.30     13.99 o
  -9  -2   3        9.55       10.07      9.67 o
  -8  -2   3        7.83       -6.84      8.41 o
  -7  -2   3      275.70      272.83     17.22 o
  -6  -2   3       49.08       41.96      6.70 o
  -5  -2   3      794.09      888.78     23.85 o
  -4  -2   3     4302.34     4686.12    109.85 o
  -3  -2   3     7847.23     7654.61    166.37 o
  -2  -2   3      273.36      275.10      8.52 o
  -1  -2   3     3192.05     3025.73     70.56 o
   0  -2   3      388.38      353.71      9.16 o
   1  -2   3     8225.61     8181.14    206.05 o
   2  -2   3     2048.76     2237.97    150.49 o
   3  -2   3      615.20      771.43     56.49 o
   4  -2   3     1786.91     1772.32     45.09 o
   5  -2   3      673.54      761.41     20.45 o
   6  -2   3       37.14       50.15      4.92 o
   7  -2   3       52.18       44.61      6.12 o
   8  -2   3       99.99      105.70      7.90 o
   9  -2   3      230.52      247.08     12.01 o
  10  -2   3        3.86       -7.60      7.95 o
  11  -2   3        4.16       19.79      9.13 o
  12  -2   3        8.14        4.19      9.68 o
 -12  -1   3        0.35        2.87     14.90 o
 -11  -1   3        9.31       -5.87     13.81 o
 -10  -1   3       57.72       41.81     16.06 o
  -9  -1   3       95.47      114.93     15.06 o
  -8  -1   3       11.84       17.38     11.48 o
  -7  -1   3      467.34      480.85     23.72 o
  -6  -1   3      201.73      172.44     10.45 o
  -5  -1   3      129.17      138.96      9.04 o
  -4  -1   3      269.41      283.15      8.58 o
  -3  -1   3     5886.23     5875.55    135.79 o
  -2  -1   3        5.09        3.44      2.84 o
  -1  -1   3     2082.55     1865.87     39.24 o
   0  -1   3     1473.02     1489.47     30.97 o
   1  -1   3    42564.74    40247.40   1443.36 o
   2  -1   3     8037.41     8209.24    280.45 o
   3  -1   3      248.98      265.11      8.02 o
   4  -1   3     1804.16     1862.60     51.55 o
   5  -1   3     1044.89     1128.58     26.09 o
   6  -1   3      258.76      274.34      9.72 o
   7  -1   3       16.15       16.10      5.87 o
   8  -1   3      245.56      266.48     12.41 o
   9  -1   3      283.47      288.20     16.68 o
  10  -1   3        1.29       11.48      8.48 o
  11  -1   3       18.38       21.89      9.80 o
 -12   0   3        0.58       25.91     14.32 o
 -11   0   3        5.28        3.73     10.41 o
 -10   0   3       16.09       28.79     11.11 o
  -9   0   3      143.53      164.04     13.92 o
  -8   0   3        0.20        1.26      7.29 o
  -7   0   3      351.74      365.32     17.04 o
  -6   0   3     1247.81     1241.44     33.93 o
  -5   0   3      171.90      171.07      8.68 o
  -4   0   3     2155.91     2202.88     56.55 o
  -3   0   3     2105.29     2050.51     52.19 o
  -2   0   3        6.75        7.64      2.63 o
  -1   0   3      426.14      409.44     10.73 o
   0   0   3     1365.59     1365.99     34.45 o
   1   0   3    19349.59    18933.14    502.24 o
   2   0   3      257.89      291.97      9.33 o
   3   0   3     1080.68     1052.54     27.29 o
   4   0   3       13.43       12.29      3.51 o
   5   0   3      518.83      547.87     15.21 o
   6   0   3      790.77      847.84     24.18 o
   7   0   3       45.62       56.77      7.34 o
   8   0   3      172.68      181.60     12.37 o
   9   0   3      154.06      142.19     12.62 o
  10   0   3       10.54       -6.75      9.03 o
  11   0   3       54.22       65.88     13.09 o
 -13   1   3        3.76       21.05     19.40 o
 -12   1   3        6.72      -10.19     10.92 o
 -11   1   3        2.13       -6.17     10.01 o
 -10   1   3       95.30      109.46     14.08 o
  -9   1   3        0.43        9.78      7.86 o
  -8   1   3      651.54      688.91     29.05 o
  -7   1   3      477.58      492.98     18.30 o
  -6   1   3      203.57      177.23      9.14 o
  -5   1   3      612.62      622.86     19.98 o
  -4   1   3     1700.64     1662.38     46.71 o
  -3   1   3       42.82       55.09      4.59 o
  -2   1   3       98.99      100.29      5.71 o
  -1   1   3       29.46       24.32      2.84 o
   0   1   3      813.62      881.04     23.04 o
   1   1   3      187.03      174.32      6.85 o
   2   1   3       16.88       30.00      3.57 o
   3   1   3     1701.02     1680.05     43.24 o
   4   1   3      899.38      865.71     22.51 o
   5   1   3      438.85      474.04     14.24 o
   6   1   3       65.20       78.45      8.49 o
   7   1   3      210.58      210.62     11.49 o
   8   1   3      160.52      170.25     13.56 o
   9   1   3        1.23       20.82      8.93 o
  10   1   3        0.04       -4.76     10.70 o
  11   1   3        0.53       30.62     21.99 o
 -13   2   3       15.26       10.56     11.76 o
 -12   2   3       23.71       23.73     11.80 o
 -11   2   3       70.47       63.79     14.43 o
 -10   2   3      185.07      142.43     18.29 o
  -9   2   3      867.04      832.38     35.17 o
  -8   2   3      368.27      378.46     19.61 o
  -7   2   3      474.44      476.57     17.38 o
  -6   2   3       32.61       35.81      5.37 o
  -5   2   3      254.22      276.55     10.11 o
  -4   2   3      227.80      248.26      9.81 o
  -3   2   3     9812.15     9176.05    225.32 o
  -2   2   3     5756.55     5596.73    128.80 o
  -1   2   3     2272.34     2257.85     57.14 o
   0   2   3       42.39       49.10      4.36 o
   1   2   3      356.42      314.25      9.45 o
   2   2   3      754.23      822.74     22.39 o
   3   2   3     1715.50     1763.35     45.86 o
   4   2   3      188.73      179.91      7.93 o
   5   2   3       42.52       42.99      6.64 o
   6   2   3       18.78       18.95      7.18 o
   7   2   3       80.87       72.98     13.85 o
   8   2   3       45.94       48.51      9.91 o
   9   2   3       23.56       37.18     11.66 o
  10   2   3        0.25        2.60     11.38 o
 -13   3   3        1.56       18.31     11.87 o
 -12   3   3        2.32      -11.02     11.02 o
 -11   3   3        0.62       16.17     12.93 o
 -10   3   3       29.50       31.12     18.41 o
  -9   3   3      113.24      101.35     11.02 o
  -8   3   3       55.96       57.02      7.32 o
  -7   3   3       98.26      106.35      7.23 o
  -6   3   3       10.81        9.10      4.40 o
  -5   3   3     1000.78     1189.60     34.63 o
  -4   3   3      512.97      568.54     17.83 o
  -3   3   3     2518.17     2561.55     72.47 o
  -2   3   3     5622.83     5510.69    147.21 o
  -1   3   3     1047.88      997.50     28.10 o
   0   3   3     1236.19     1250.15     32.89 o
   1   3   3     1367.56     1367.39     40.01 o
   2   3   3     1947.81     1940.67     49.99 o
   3   3   3      309.36      304.75     11.71 o
   4   3   3        0.31        2.01      5.73 o
   5   3   3      234.94      225.20     13.01 o
   6   3   3      249.79      238.59     15.61 o
   7   3   3      200.13      224.31     22.41 o
   8   3   3       21.26        5.05     10.68 o
   9   3   3       18.21       19.95     11.27 o
 -13   4   3        0.04      -13.14     13.14 o
 -12   4   3       51.57       38.40     14.48 o
 -11   4   3       14.15       11.42     17.03 o
 -10   4   3        0.51       -4.26      8.12 o
  -9   4   3       30.84       39.18      8.00 o
  -8   4   3       60.29       69.32      8.27 o
  -7   4   3        2.19       10.39      5.56 o
  -6   4   3      295.39      301.58     12.33 o
  -5   4   3     3206.79     3280.65    113.74 o
  -4   4   3      248.24      233.32      9.52 o
  -3   4   3       48.37       57.47      4.33 o
  -2   4   3     5603.01     5912.43    137.06 o
  -1   4   3     2535.79     2513.07     58.91 o
   0   4   3     1179.91     1139.57     30.43 o
   1   4   3       62.26       72.31      5.38 o
   2   4   3     2076.29     2110.96     50.79 o
   3   4   3      404.94      425.77     16.20 o
   4   4   3       97.17      109.97      9.88 o
   5   4   3      230.00      238.23     13.84 o
   6   4   3      796.46      784.29     65.04 o
   7   4   3      248.00      285.11     21.52 o
   8   4   3       14.81       10.86     11.18 o
   9   4   3        0.76      -14.08     16.91 o
 -13   5   3        0.78      -12.07     12.07 o
 -12   5   3       24.05       28.46     18.11 o
 -11   5   3        0.89        5.68     11.88 o
 -10   5   3       11.76       11.60     11.68 o
  -9   5   3       20.87       14.58      8.29 o
  -8   5   3      153.39      169.85     12.43 o
  -7   5   3       45.34       38.94      9.97 o
  -6   5   3       17.15       10.34      5.81 o
  -5   5   3      493.31      467.35     17.97 o
  -4   5   3       23.84       15.46      4.63 o
  -3   5   3     2758.63     2969.43     90.31 o
  -2   5   3      208.41      246.51      9.48 o
  -1   5   3      500.44      466.88     16.75 o
   0   5   3      569.28      493.04     15.71 o
   1   5   3      230.64      220.69      9.23 o
   2   5   3       74.98       74.46      7.89 o
   3   5   3      903.43      881.74     31.03 o
   4   5   3       37.09       39.31      8.46 o
   5   5   3       45.88       44.95     11.22 o
   6   5   3        7.68       11.70     10.42 o
   7   5   3      199.80      205.52     18.90 o
   8   5   3       19.78       35.34     16.26 o
 -13   6   3        0.91        5.98     13.87 o
 -12   6   3        3.63        2.96     18.97 o
 -11   6   3       16.71       10.70     11.88 o
 -10   6   3        4.41        2.96      9.26 o
  -9   6   3      122.25      140.47     13.91 o
  -8   6   3       70.83       49.31      9.21 o
  -7   6   3      945.81      959.81     37.00 o
  -6   6   3      693.12      720.02     23.02 o
  -5   6   3       90.38      104.40      7.53 o
  -4   6   3      160.83      148.79     10.32 o
  -3   6   3     1592.61     1650.42     43.30 o
  -2   6   3       46.12       36.37      5.38 o
  -1   6   3      109.85      120.90      7.09 o
   0   6   3      478.05      484.02     19.12 o
   1   6   3      148.11      135.32      8.77 o
   2   6   3      202.24      208.66     11.78 o
   3   6   3        4.30        4.84      8.21 o
   4   6   3      233.16      253.93     17.25 o
   5   6   3       60.64       77.67     13.50 o
   6   6   3       16.75       23.16     19.99 o
   7   6   3        0.72       -5.22     14.37 o
   8   6   3       17.09      -14.66     23.29 o
 -13   7   3        2.13       -8.33     12.65 o
 -12   7   3        0.26       11.43     11.89 o
 -11   7   3       17.39        5.47     11.79 o
 -10   7   3        0.23      -11.78     11.78 o
  -9   7   3      439.61      443.46     25.19 o
  -8   7   3        7.85       11.84      8.11 o
  -7   7   3       25.27       20.25      6.90 o
  -6   7   3      294.31      327.11     16.72 o
  -5   7   3      232.38      253.09     11.86 o
  -4   7   3       67.33       64.83      8.26 o
  -3   7   3      363.97      410.87     18.82 o
  -2   7   3      445.97      449.19     15.65 o
  -1   7   3       61.57       73.70      8.03 o
   0   7   3       37.01       32.57      7.55 o
   1   7   3      258.90      278.02     15.33 o
   2   7   3       16.51       19.81      9.33 o
   3   7   3      203.33      189.01     23.65 o
   4   7   3       63.66       81.56     14.36 o
   5   7   3       64.76       43.44     16.31 o
   6   7   3       33.79       28.50     16.52 o
   7   7   3       17.03       17.44     26.30 o
 -13   8   3        0.03        5.12     17.25 o
 -12   8   3        3.07       16.40     13.20 o
 -11   8   3        0.33        5.79     32.12 o
 -10   8   3       44.30       37.51     11.59 o
  -9   8   3      270.88      283.48     19.87 o
  -8   8   3      445.16      379.85     17.18 o
  -7   8   3      131.19      128.51     10.98 o
  -6   8   3      223.08      230.58     14.21 o
  -5   8   3      502.44      520.14     25.24 o
  -4   8   3       64.14       65.24      8.44 o
  -3   8   3        6.74        2.53      7.70 o
  -2   8   3      423.27      471.48     28.40 o
  -1   8   3      307.41      316.05     16.54 o
   0   8   3      247.78      240.78     20.73 o
   1   8   3        5.68        9.07      9.17 o
   2   8   3        3.01       -1.58     11.20 o
   3   8   3      451.83      449.22     29.66 o
   4   8   3        2.62      -14.46     24.79 o
   5   8   3        0.24        4.76     15.41 o
   6   8   3       22.52       13.74     18.55 o
 -13   9   3        6.24       -4.34     13.71 o
 -12   9   3       68.84       35.34     15.31 o
 -11   9   3       27.73       21.96     22.85 o
 -10   9   3       80.46      115.30     17.68 o
  -9   9   3      309.47      315.91     27.12 o
  -8   9   3      261.81      225.86     19.58 o
  -7   9   3       49.49       62.38     11.16 o
  -6   9   3       10.92        9.88     12.51 o
  -5   9   3       53.93       38.65     10.72 o
  -4   9   3       57.81       81.35     12.22 o
  -3   9   3        3.20        2.30     10.32 o
  -2   9   3        3.77        4.76      9.18 o
  -1   9   3      105.68      121.99     14.50 o
   0   9   3      456.60      425.79     22.92 o
   1   9   3      133.99      116.91     22.68 o
   2   9   3        0.09       10.55     16.92 o
   3   9   3      143.80      119.57     22.56 o
   4   9   3       41.15       50.88     26.30 o
   5   9   3       58.37       21.13     26.30 o
 -13  10   3        0.67       10.82     13.81 o
 -12  10   3       11.02      -14.42     15.31 o
 -11  10   3       22.56       18.76     14.03 o
 -10  10   3        3.97       17.16     13.24 o
  -9  10   3        0.69       -1.39     12.35 o
  -8  10   3       85.25       61.09     13.57 o
  -7  10   3      219.31      205.20     16.43 o
  -6  10   3       36.23       36.00     10.38 o
  -5  10   3       58.71       62.25     12.09 o
  -4  10   3      131.17      140.42     15.16 o
  -3  10   3      591.53      569.60     30.45 o
  -2  10   3       32.26       44.90     12.23 o
  -1  10   3        9.11       -2.63     11.16 o
   0  10   3        1.11       -3.94     11.15 o
   1  10   3      280.76      338.68     32.78 o
   2  10   3       50.07       50.82     55.19 o
   3  10   3        0.00       24.12     25.01 o
   4  10   3        9.46       22.85     28.89 o
 -12  11   3        4.10      -11.05     13.55 o
 -11  11   3        0.79      -15.09     19.62 o
 -10  11   3        3.72        5.79     16.60 o
  -9  11   3        1.45       -0.73     10.61 o
  -8  11   3        2.00       26.13     12.73 o
  -7  11   3        3.50       18.86     12.32 o
  -6  11   3       23.47       30.63     11.54 o
  -5  11   3       49.63       83.03     13.45 o
  -4  11   3       51.95       69.39     14.12 o
  -3  11   3      184.23      131.69     18.97 o
  -2  11   3       93.10       85.20     14.52 o
  -1  11   3       85.39       85.49     15.27 o
   0  11   3       20.12       20.39     13.20 o
   1  11   3      114.83       90.20     22.42 o
   2  11   3       78.53       90.52     23.59 o
 -12  12   3        0.15       25.01     19.84 o
 -11  12   3        0.04       -3.19     17.90 o
 -10  12   3       33.41       11.33     14.77 o
  -9  12   3       11.76        8.78     12.01 o
  -8  12   3        8.78       -7.96     12.32 o
  -7  12   3        0.56        0.25     12.73 o
  -6  12   3        4.21        2.89     12.73 o
  -5  12   3       61.53       54.26     13.49 o
  -4  12   3      100.74      107.82     19.16 o
  -3  12   3       10.28        4.50     14.30 o
  -2  12   3        9.58        4.65     14.40 o
  -1  12   3      133.38      137.40     18.00 o
   0  12   3      131.88      109.41     22.40 o
   1  12   3        1.75       -1.63     17.13 o
 -11  13   3        0.10       -9.49     21.99 o
 -10  13   3       16.98      -20.27     20.70 o
  -9  13   3       14.40      -12.10     12.10 o
  -8  13   3        0.38        6.87     13.15 o
  -7  13   3       11.75       -3.88     13.36 o
  -6  13   3        5.44        3.64     15.13 o
  -5  13   3       21.28       21.13     20.70 o
  -4  13   3       84.36       94.57     23.07 o
  -3  13   3       11.57        7.11     16.14 o
  -2  13   3        1.57       20.74     16.78 o
  -1  13   3       36.74       63.84     23.88 o
  -9  14   3      114.38      124.35     20.91 o
  -8  14   3        0.17      -22.76     30.18 o
  -7  14   3        9.69       -6.90     14.49 o
  -6  14   3       25.17       38.81     21.99 o
  -5  14   3        0.10        1.72     21.13 o
  -4  14   3        6.76        0.43     21.56 o
  -3  14   3        1.79       32.30     27.17 o
   1 -14   4       46.21       38.64     20.08 o
   2 -14   4        4.37       12.42     12.86 o
   3 -14   4       16.08       14.44     12.55 o
   4 -14   4      169.07      202.53     35.10 o
   5 -14   4       83.70       85.11     13.25 o
   6 -14   4        3.32        3.88     22.85 o
   7 -14   4       40.91       56.92     25.01 o
  -1 -13   4       58.58       51.21     19.76 o
   0 -13   4       16.75       20.95     14.36 o
   1 -13   4      170.74      171.10     18.39 o
   2 -13   4       65.11       89.18     26.61 o
   3 -13   4       71.84       74.96     12.97 o
   4 -13   4       74.67       67.34     23.77 o
   5 -13   4       69.67       70.13     10.41 o
   6 -13   4      103.87       92.44     14.03 o
   7 -13   4       12.21      -10.10     25.23 o
   8 -13   4       10.11       46.47     28.68 o
   9 -13   4        3.87      -12.21     13.24 o
  -3 -12   4        3.61       25.48     14.97 o
  -2 -12   4       27.51       27.59     18.13 o
  -1 -12   4      190.50      221.67     62.31 o
   0 -12   4       84.63      102.40     15.92 o
   1 -12   4       17.01       -2.49     11.35 o
   2 -12   4        2.40       -5.14      9.83 o
   3 -12   4      243.62      270.44     19.40 o
   4 -12   4       87.58       73.20     11.59 o
   5 -12   4       34.87       31.21      7.21 o
   6 -12   4       16.50       27.15     11.33 o
   7 -12   4       14.40       24.90     13.37 o
   8 -12   4       10.53       -3.15     12.04 o
   9 -12   4        6.08        7.03     11.71 o
  10 -12   4        2.00       23.78     15.95 o
  -4 -11   4       38.79       26.48     16.73 o
  -3 -11   4        2.29       -3.29     13.74 o
  -2 -11   4       41.88       39.43     16.20 o
  -1 -11   4      221.39      232.67     18.06 o
   0 -11   4      297.35      292.38     21.76 o
   1 -11   4      103.65       83.99     13.37 o
   2 -11   4       45.88       48.57     11.46 o
   3 -11   4      386.50      371.05     19.45 o
   4 -11   4       48.99       78.74      9.30 o
   5 -11   4       72.86       81.41     18.58 o
   6 -11   4        0.09       -8.88      8.88 o
   7 -11   4       38.70       52.23     13.63 o
   8 -11   4       44.18       31.50     22.64 o
   9 -11   4        4.21       -2.59     10.74 o
  10 -11   4       12.07       14.32     12.63 o
  11 -11   4       12.28        4.74     19.84 o
  -5 -10   4       10.35       17.24     14.50 o
  -4 -10   4       93.20       89.27     16.53 o
  -3 -10   4      244.86      249.47     21.60 o
  -2 -10   4       49.84       66.48     12.54 o
  -1 -10   4       16.83        8.37      9.96 o
   0 -10   4        9.79        5.27      9.11 o
   1 -10   4      114.13      110.04     17.67 o
   2 -10   4       10.46       17.44      7.83 o
   3 -10   4       88.57      102.16      9.80 o
   4 -10   4      122.03      134.74     10.16 o
   5 -10   4      124.63      148.32     19.48 o
   6 -10   4       34.76       44.40     12.70 o
   7 -10   4        0.13       -6.48      8.46 o
   8 -10   4       33.36       35.64      9.40 o
   9 -10   4      310.98      295.73     18.33 o
  10 -10   4       79.90       82.04     11.24 o
  11 -10   4        7.33       10.42     12.94 o
  -6  -9   4       60.20       59.78     21.24 o
  -5  -9   4       37.82        8.05     21.51 o
  -4  -9   4        2.17       -5.27     12.13 o
  -3  -9   4      470.07      490.98     26.36 o
  -2  -9   4      385.27      366.62     21.41 o
  -1  -9   4      455.42      427.93     21.80 o
   0  -9   4     1279.23     1266.96     45.96 o
   1  -9   4     1953.80     1907.61     54.57 o
   2  -9   4      386.97      377.10     18.44 o
   3  -9   4      156.57      155.60     12.66 o
   4  -9   4        0.22        1.75      7.53 o
   5  -9   4       79.86       80.50      9.03 o
   6  -9   4      116.79      114.61     11.53 o
   7  -9   4      220.72      232.87     15.23 o
   8  -9   4       25.16       11.33      8.02 o
   9  -9   4      106.45      108.86     11.01 o
  10  -9   4        3.46        3.58      7.96 o
  11  -9   4       12.14       14.49      9.12 o
  12  -9   4        1.48       24.58     15.95 o
  -7  -8   4        2.66       11.94     19.01 o
  -6  -8   4      138.32      116.01     17.36 o
  -5  -8   4      124.58      105.90     21.81 o
  -4  -8   4       70.63       63.16     13.83 o
  -3  -8   4      172.61      187.36     15.58 o
  -2  -8   4       93.83       76.46     10.15 o
  -1  -8   4        6.87        5.96      8.01 o
   0  -8   4      180.93      183.78     10.89 o
   1  -8   4       15.39       13.44      5.76 o
   2  -8   4       98.96       94.36      7.15 o
   3  -8   4      488.17      471.24     16.24 o
   4  -8   4      435.20      420.13     16.63 o
   5  -8   4      839.27      911.86     29.65 o
   6  -8   4     1293.47     1312.62     45.41 o
   7  -8   4      589.78      579.90     22.46 o
   8  -8   4      207.27      185.77     11.04 o
   9  -8   4       25.15       28.20      8.12 o
  10  -8   4        3.61       -7.29      7.29 o
  11  -8   4        3.14       20.72      8.37 o
  12  -8   4       11.57        1.51     11.59 o
  -8  -7   4       61.78       69.84     45.28 o
  -7  -7   4       20.89       12.54     39.67 o
  -6  -7   4       53.50       49.74     14.30 o
  -5  -7   4      279.77      251.94     21.20 o
  -4  -7   4      252.86      265.74     18.37 o
  -3  -7   4      429.96      412.82     26.70 o
  -2  -7   4       70.01       74.77      9.73 o
  -1  -7   4       96.98       99.17      8.70 o
   0  -7   4      757.39      754.06     22.41 o
   1  -7   4      992.46      975.06     26.84 o
   2  -7   4       57.20       55.16      4.61 o
   3  -7   4        8.46       16.32      4.25 o
   4  -7   4      298.75      289.08     10.20 o
   5  -7   4        7.19        2.15      4.60 o
   6  -7   4      211.27      220.58      9.87 o
   7  -7   4      309.96      340.90     14.76 o
   8  -7   4       75.48       68.11      6.27 o
   9  -7   4        6.06       -6.01      6.96 o
  10  -7   4        0.03        8.95      8.92 o
  11  -7   4        0.07        3.21      8.11 o
  12  -7   4       27.74       48.51     13.72 o
  -9  -6   4        2.25       35.79     25.44 o
  -8  -6   4       36.30       49.99     20.44 o
  -7  -6   4      138.77      134.92     23.31 o
  -6  -6   4      389.86      330.17     24.66 o
  -5  -6   4       89.69       62.87     13.64 o
  -4  -6   4        8.54        7.69      8.70 o
  -3  -6   4      209.54      197.46     11.97 o
  -2  -6   4      459.28      471.21     16.99 o
  -1  -6   4       28.14       29.35      5.38 o
   0  -6   4      633.41      615.25     17.22 o
   1  -6   4     1339.59     1281.01     29.59 o
   2  -6   4      404.51      363.26     10.10 o
   3  -6   4        7.96        0.29      3.15 o
   4  -6   4     1332.54     1382.28     35.33 o
   5  -6   4      573.92      571.34     18.69 o
   6  -6   4       71.00       67.96      5.37 o
   7  -6   4        0.26        2.95      4.85 o
   8  -6   4       21.68       18.02      4.92 o
   9  -6   4      190.21      180.67     18.29 o
  10  -6   4        1.34       -4.37      6.50 o
  11  -6   4        0.10       -4.91     10.64 o
  12  -6   4        1.50        8.61      9.99 o
 -10  -5   4        0.19       -2.16     23.29 o
  -9  -5   4        5.71       18.76     26.09 o
  -8  -5   4       14.47       -5.93     15.74 o
  -7  -5   4      254.17      224.88     20.89 o
  -6  -5   4      188.97      205.07     16.13 o
  -5  -5   4       63.40       61.82     10.54 o
  -4  -5   4       12.45       14.53      7.44 o
  -3  -5   4       12.84       20.68      6.03 o
  -2  -5   4     1390.25     1383.73     34.91 o
  -1  -5   4      792.93      762.11     20.39 o
   0  -5   4      115.13      128.02      5.97 o
   1  -5   4      212.73      188.96      6.54 o
   2  -5   4      691.67      644.71     16.43 o
   3  -5   4     1105.92     1172.18     29.86 o
   4  -5   4       51.89       57.84      3.43 o
   5  -5   4      113.51      103.25      5.00 o
   6  -5   4       74.80       72.59      4.51 o
   7  -5   4        6.27        9.77      4.00 o
   8  -5   4       21.65       20.47      5.11 o
   9  -5   4        5.85       16.84      7.29 o
  10  -5   4       22.13       17.82      8.44 o
  11  -5   4       11.98       16.75      9.29 o
  12  -5   4       25.46       29.37     10.70 o
 -10  -4   4        7.81        0.43     23.72 o
  -9  -4   4        0.39        1.70     12.86 o
  -8  -4   4        0.53        6.89     12.13 o
  -7  -4   4        0.34        6.83     10.61 o
  -6  -4   4      174.17      192.89     15.41 o
  -5  -4   4      599.82      650.12     23.04 o
  -4  -4   4      111.40      107.41      7.52 o
  -3  -4   4     1434.13     1385.26     32.70 o
  -2  -4   4     2981.40     3162.36     74.91 o
  -1  -4   4     2652.94     2620.59     76.32 o
   0  -4   4     1444.56     1363.86     31.45 o
   1  -4   4      404.09      423.70      9.91 o
   2  -4   4     2283.89     2284.89     56.85 o
   3  -4   4     4647.45     4642.30    116.32 o
   4  -4   4      621.24      619.78     36.46 o
   5  -4   4       85.39       80.77      3.86 o
   6  -4   4       53.00       53.78      4.48 o
   7  -4   4        6.24        3.28      4.86 o
   8  -4   4        4.82       10.63      4.92 o
   9  -4   4       60.42       32.28      7.43 o
  10  -4   4        4.93       -0.19      8.11 o
  11  -4   4        9.51       18.24      9.91 o
  12  -4   4        0.88        7.55     14.99 o
 -11  -3   4       22.09       43.82     17.82 o
 -10  -3   4       11.00       23.81     30.40 o
  -9  -3   4       24.25       33.06     13.09 o
  -8  -3   4        4.87        6.13     11.93 o
  -7  -3   4       18.71        4.25      9.61 o
  -6  -3   4       11.38       16.81      7.21 o
  -5  -3   4      312.02      312.38     12.05 o
  -4  -3   4      471.63      459.57     13.51 o
  -3  -3   4     6940.66     6574.81    143.31 o
  -2  -3   4     1326.67     1403.46     34.39 o
  -1  -3   4      903.16      845.22     21.33 o
   0  -3   4      212.82      190.82      5.72 o
   1  -3   4        8.54        1.60      1.97 o
   2  -3   4     1198.07     1244.18     31.62 o
   3  -3   4       10.87       18.97     12.51 o
   4  -3   4       25.54       42.69     14.23 o
   5  -3   4      586.74      558.79     15.50 o
   6  -3   4        5.80        5.39      3.64 o
   7  -3   4      257.45      264.47      9.90 o
   8  -3   4      315.80      316.30     12.70 o
   9  -3   4      275.28      244.30     12.41 o
  10  -3   4        0.08       -3.11      6.26 o
  11  -3   4        0.29        1.92      9.75 o
 -11  -2   4        9.52       -0.73     13.99 o
 -10  -2   4       28.46       48.12     17.07 o
  -9  -2   4       39.36       37.42     11.91 o
  -8  -2   4       99.89       95.97     11.93 o
  -7  -2   4      473.19      484.58     25.99 o
  -6  -2   4      182.52      190.25     10.34 o
  -5  -2   4       34.05       40.94      5.37 o
  -4  -2   4       10.93        7.01      3.87 o
  -3  -2   4     4896.95     4812.75     99.44 o
  -2  -2   4     1778.92     1751.52     42.00 o
  -1  -2   4     1585.18     1623.05     34.67 o
   0  -2   4       30.40       24.72      2.50 o
   1  -2   4     1179.73     1087.09     28.04 o
   2  -2   4     2008.22     1875.32    127.64 o
   3  -2   4      406.09      359.63     34.50 o
   4  -2   4      120.09      105.10      5.24 o
   5  -2   4       11.90        7.66      3.39 o
   6  -2   4      199.30      229.98      8.84 o
   7  -2   4       23.14       23.33      4.95 o
   8  -2   4        5.56        3.36      5.67 o
   9  -2   4       74.68       81.07      7.83 o
  10  -2   4        7.55       10.40      8.51 o
  11  -2   4       34.13       20.08     11.45 o
 -12  -1   4        2.80      -14.29     14.29 o
 -11  -1   4        5.65       18.38     14.18 o
 -10  -1   4       10.21       16.18     12.80 o
  -9  -1   4      284.76      275.49     18.18 o
  -8  -1   4      166.95      178.62     17.77 o
  -7  -1   4        2.12        1.57      6.72 o
  -6  -1   4      922.92      890.76     24.19 o
  -5  -1   4      655.22      620.27     18.22 o
  -4  -1   4      982.37     1045.82     24.80 o
  -3  -1   4     1789.47     1869.58     42.12 o
  -2  -1   4     1579.48     1430.82     32.44 o
  -1  -1   4       54.39       50.17      3.30 o
   0  -1   4      646.32      720.04     15.38 o
   1  -1   4     1428.18     1405.50     38.42 o
   2  -1   4     3431.59     3296.83     97.45 o
   3  -1   4     6508.73     6571.26    176.98 o
   4  -1   4       28.47       47.79      3.75 o
   5  -1   4        0.98       -1.17      3.99 o
   6  -1   4      176.61      185.75      8.28 o
   7  -1   4      718.19      738.23     23.60 o
   8  -1   4      100.17      107.72      8.52 o
   9  -1   4       38.30       36.42      8.29 o
  10  -1   4       12.32       10.79      8.81 o
  11  -1   4       17.24       25.62      9.88 o
 -12   0   4       33.27       73.45     25.44 o
 -11   0   4        2.51       10.74     19.84 o
 -10   0   4        0.23       -4.89     10.12 o
  -9   0   4       74.88       76.58     11.30 o
  -8   0   4       15.72       20.47      8.73 o
  -7   0   4       36.17       50.66      7.22 o
  -6   0   4      231.13      194.12      9.42 o
  -5   0   4      232.47      198.10      8.79 o
  -4   0   4      234.34      219.88      8.78 o
  -3   0   4       18.93       21.41      3.24 o
  -2   0   4      440.13      420.73     13.73 o
  -1   0   4       36.28       49.09      3.53 o
   0   0   4      254.69      249.62      7.87 o
   1   0   4     1885.68     1994.30     49.94 o
   2   0   4        3.00        6.69      2.58 o
   3   0   4     4766.26     4912.59    131.68 o
   4   0   4      598.42      588.07     18.08 o
   5   0   4       49.83       56.97      5.79 o
   6   0   4       12.66        3.11      5.68 o
   7   0   4      460.95      509.07     18.29 o
   8   0   4        1.67        5.21      7.10 o
   9   0   4        9.45       10.89      8.79 o
  10   0   4        1.44        3.41     10.89 o
  11   0   4        1.64       -5.57     12.00 o
 -13   1   4       11.48      -13.18     14.29 o
 -12   1   4       12.27       14.75     23.72 o
 -11   1   4       28.38       39.56     12.00 o
 -10   1   4        6.40       23.35     10.78 o
  -9   1   4       66.48       63.67     10.32 o
  -8   1   4        8.39       17.17      8.56 o
  -7   1   4       42.84       44.71      7.74 o
  -6   1   4       19.25       10.97      5.19 o
  -5   1   4      165.13      157.00      9.10 o
  -4   1   4      328.22      298.80     12.69 o
  -3   1   4      894.92      830.67     19.65 o
  -2   1   4     1873.42     1911.67     48.70 o
  -1   1   4     1405.34     1454.96     34.97 o
   0   1   4      354.36      334.73     11.07 o
   1   1   4     2459.49     2434.34     60.82 o
   2   1   4      283.73      282.27      9.05 o
   3   1   4      170.69      176.79      7.10 o
   4   1   4     1112.86     1134.19     30.33 o
   5   1   4      749.53      776.78     23.90 o
   6   1   4      444.00      493.58     19.49 o
   7   1   4      212.72      219.90     11.79 o
   8   1   4       17.46       21.52      8.04 o
   9   1   4       10.95        2.38      8.78 o
  10   1   4        4.74       22.12      9.92 o
 -13   2   4        3.87       -1.77     14.29 o
 -12   2   4        3.48        9.19     10.90 o
 -11   2   4       48.61       42.95     12.32 o
 -10   2   4      376.54      380.29     30.49 o
  -9   2   4      676.00      733.44     31.20 o
  -8   2   4       53.88       47.76      9.30 o
  -7   2   4       23.73       28.38      6.59 o
  -6   2   4      152.69      168.96      8.38 o
  -5   2   4       59.89       64.72      5.83 o
  -4   2   4      934.29      915.31     24.55 o
  -3   2   4       94.32      114.58      5.34 o
  -2   2   4       27.23       28.19      3.58 o
  -1   2   4      291.97      271.86      9.96 o
   0   2   4      219.79      233.59      8.34 o
   1   2   4     3165.66     3223.75     94.49 o
   2   2   4      734.79      670.06     18.90 o
   3   2   4       15.70       16.86      3.99 o
   4   2   4      171.13      166.72     11.41 o
   5   2   4       19.87       18.88      6.73 o
   6   2   4      125.70      140.67     12.04 o
   7   2   4        7.12        9.24      8.32 o
   8   2   4        0.23       -8.57      8.57 o
   9   2   4        1.67       -2.79     10.75 o
  10   2   4        3.68       -3.61     13.56 o
 -13   3   4       10.58        2.22     11.77 o
 -12   3   4        9.39        2.29     10.56 o
 -11   3   4      231.95      209.02     22.56 o
 -10   3   4       39.96       39.30     13.87 o
  -9   3   4       90.10      107.95     10.36 o
  -8   3   4        1.69       17.03      7.55 o
  -7   3   4      112.98      101.37      7.41 o
  -6   3   4        5.42        8.30      5.12 o
  -5   3   4      121.20      106.17      7.54 o
  -4   3   4     1223.75     1285.71     38.54 o
  -3   3   4       54.68       56.23      5.17 o
  -2   3   4     2496.35     2476.74     58.00 o
  -1   3   4     4222.87     4227.63    104.26 o
   0   3   4     1031.13      992.17     28.76 o
   1   3   4      218.99      225.80      9.65 o
   2   3   4      993.77      978.38     26.99 o
   3   3   4      550.24      569.02     18.99 o
   4   3   4       32.74       34.47      6.46 o
   5   3   4        9.92        3.43      7.50 o
   6   3   4       37.80       65.60      9.99 o
   7   3   4        2.06        1.88      8.85 o
   8   3   4       62.92       48.79     12.63 o
   9   3   4       13.39       13.36     12.10 o
 -13   4   4        8.54        4.71     13.63 o
 -12   4   4        4.21        3.25     12.89 o
 -11   4   4       12.37       22.81     26.95 o
 -10   4   4       46.53       25.79     12.59 o
  -9   4   4        8.43        1.14      8.05 o
  -8   4   4      363.33      377.76     19.52 o
  -7   4   4       79.44      102.92      8.11 o
  -6   4   4        6.62        5.43      4.69 o
  -5   4   4       46.62       45.31      5.21 o
  -4   4   4     1700.03     1708.09     44.16 o
  -3   4   4      162.59      171.15      7.73 o
  -2   4   4     3444.47     3595.21     84.24 o
  -1   4   4    10428.82    10584.25    259.16 o
   0   4   4     2991.18     2958.60     74.48 o
   1   4   4      197.08      223.49      8.96 o
   2   4   4      540.65      520.82     15.69 o
   3   4   4      601.76      561.77     19.67 o
   4   4   4      473.70      498.55     20.33 o
   5   4   4      184.93      197.43     15.31 o
   6   4   4      141.49      144.58     13.29 o
   7   4   4        5.12       10.89     10.56 o
   8   4   4       62.59       61.85     13.41 o
   9   4   4        3.43       29.15     17.20 o
 -13   5   4        1.86       11.26     13.87 o
 -12   5   4        4.31        6.22     20.27 o
 -11   5   4        0.17        9.25     12.93 o
 -10   5   4       14.06       14.66     11.89 o
  -9   5   4      105.06      122.82     11.67 o
  -8   5   4      463.55      435.15     21.23 o
  -7   5   4       75.71       79.84      8.46 o
  -6   5   4       60.72       68.70      6.43 o
  -5   5   4       67.58       59.21      6.13 o
  -4   5   4     1611.24     1649.99     42.93 o
  -3   5   4      999.34      967.09     26.54 o
  -2   5   4       38.33       51.19      5.18 o
  -1   5   4      330.47      393.33     13.39 o
   0   5   4      743.83      705.30     19.43 o
   1   5   4     1017.38     1054.23     27.69 o
   2   5   4        1.31        4.15      9.72 o
   3   5   4      153.26      172.72     12.92 o
   4   5   4      761.02      774.97     28.70 o
   5   5   4      347.24      340.14     38.34 o
   6   5   4       27.37       31.73     11.90 o
   7   5   4        0.09        9.65     11.73 o
   8   5   4       16.03       34.80     14.07 o
 -13   6   4        5.14       -7.07     13.37 o
 -12   6   4        0.32      -12.65     12.65 o
 -11   6   4        1.00       -2.21     12.29 o
 -10   6   4       46.19       33.42     13.11 o
  -9   6   4      394.23      447.90     22.35 o
  -8   6   4       24.66       11.96      8.39 o
  -7   6   4        4.86       12.66      6.61 o
  -6   6   4       11.97       14.10      6.08 o
  -5   6   4      155.62      183.42     14.11 o
  -4   6   4      367.45      386.88     14.81 o
  -3   6   4     1254.88     1287.09     34.97 o
  -2   6   4      117.81      119.27      7.46 o
  -1   6   4       11.89       25.00      6.28 o
   0   6   4      214.11      222.71     10.67 o
   1   6   4      505.32      506.13     18.89 o
   2   6   4     1102.98     1099.68     42.57 o
   3   6   4      623.81      651.18     31.56 o
   4   6   4      199.49      197.85     18.38 o
   5   6   4      118.75       98.40     14.38 o
   6   6   4       43.79       46.47     13.68 o
   7   6   4       29.93       22.43     17.49 o
 -13   7   4        6.61        6.32     13.68 o
 -12   7   4       20.73       25.24     13.26 o
 -11   7   4        6.45       -3.85     14.88 o
 -10   7   4        1.61        1.62     13.80 o
  -9   7   4      119.01      127.21     12.33 o
  -8   7   4      280.59      293.19     17.35 o
  -7   7   4       56.34       71.49      8.76 o
  -6   7   4        1.12       10.34      7.17 o
  -5   7   4     1128.91     1180.40     38.74 o
  -4   7   4       87.64       79.44      8.62 o
  -3   7   4      327.95      323.90     14.18 o
  -2   7   4      334.49      323.88     15.65 o
  -1   7   4       60.82       60.79      8.66 o
   0   7   4        2.15       17.23      7.66 o
   1   7   4       44.70       51.39     12.01 o
   2   7   4       14.70       30.27      9.70 o
   3   7   4       47.30       64.30     12.51 o
   4   7   4        2.02       -1.89     13.75 o
   5   7   4        4.30      -14.50     27.60 o
   6   7   4       25.33       33.01     17.92 o
 -13   8   4        2.04       -5.24     13.37 o
 -12   8   4        6.75       10.25     13.41 o
 -11   8   4       69.70       66.71     15.82 o
 -10   8   4       58.11       48.71     14.32 o
  -9   8   4       40.24       29.20     14.01 o
  -8   8   4       70.37      101.92     11.01 o
  -7   8   4      218.79      172.09     14.85 o
  -6   8   4       79.34       72.85     11.33 o
  -5   8   4       16.55       14.78      9.44 o
  -4   8   4      102.34      122.85     15.25 o
  -3   8   4      126.79      129.92     10.80 o
  -2   8   4      118.16      121.44     12.48 o
  -1   8   4       79.88       85.83     11.29 o
   0   8   4      205.12      224.08     15.75 o
   1   8   4      602.91      589.36     32.10 o
   2   8   4      180.89      210.71     19.55 o
   3   8   4      111.91       89.53     15.58 o
   4   8   4       90.92      101.13     19.82 o
   5   8   4       18.02       46.21     17.65 o
 -13   9   4        4.23      -12.47     12.63 o
 -12   9   4       12.05       10.13     13.81 o
 -11   9   4        9.20       12.46     13.55 o
 -10   9   4        0.90      -12.49     12.49 o
  -9   9   4        4.99      -12.35     12.35 o
  -8   9   4      120.42      101.70     12.61 o
  -7   9   4      609.22      604.33     68.04 o
  -6   9   4       62.12       98.56     13.04 o
  -5   9   4       26.74       15.48     13.53 o
  -4   9   4       38.93       56.40     11.83 o
  -3   9   4       70.43       62.22     12.66 o
  -2   9   4       10.37       20.86     12.65 o
  -1   9   4       12.64       19.63      9.49 o
   0   9   4       15.98       10.64      9.30 o
   1   9   4      766.23      717.68     37.99 o
   2   9   4       19.59       10.15     12.69 o
   3   9   4        5.14       35.06     16.26 o
   4   9   4       85.30       70.29     29.75 o
 -13  10   4       15.18       21.42     20.27 o
 -12  10   4        0.02      -12.46     12.46 o
 -11  10   4        5.32       18.37     13.71 o
 -10  10   4       42.23       39.97     14.77 o
  -9  10   4       14.09       11.24      9.93 o
  -8  10   4       17.79       -7.43     15.74 o
  -7  10   4        5.68        9.26      9.72 o
  -6  10   4        1.19      -12.28     12.28 o
  -5  10   4      128.12      131.52     14.53 o
  -4  10   4       69.58       61.11     13.18 o
  -3  10   4       76.48       78.03     16.27 o
  -2  10   4      309.97      276.62     25.42 o
  -1  10   4      114.53      109.78     18.57 o
   0  10   4       20.52       -6.25     15.86 o
   1  10   4      239.36      258.85     30.62 o
   2  10   4       54.35       75.50     22.42 o
   3  10   4       22.33       12.94     26.30 o
 -12  11   4        0.13       21.97     32.56 o
 -11  11   4        4.01      -13.92     14.12 o
 -10  11   4       17.96       17.68     15.25 o
  -9  11   4       25.34        4.25     12.42 o
  -8  11   4       32.85       11.68     12.85 o
  -7  11   4        3.40       16.11     10.65 o
  -6  11   4        4.05       12.06     15.35 o
  -5  11   4      481.50      405.78     26.17 o
  -4  11   4      163.47      128.50     18.95 o
  -3  11   4       73.69       75.34     16.87 o
  -2  11   4       24.87       17.67     14.77 o
  -1  11   4      136.80      109.15     18.90 o
   0  11   4      192.21      204.15     26.65 o
   1  11   4        0.41       27.15     40.32 o
   2  11   4       13.01       17.11     18.40 o
 -11  12   4        2.46       32.53     58.43 o
 -10  12   4        6.06       -6.75     10.23 o
  -9  12   4        5.02       -0.44     12.32 o
  -8  12   4        7.27        3.17     13.26 o
  -7  12   4       21.07       27.62     17.90 o
  -6  12   4        6.99       37.47     19.60 o
  -5  12   4       84.07       44.61     15.82 o
  -4  12   4       72.91       82.63     21.34 o
  -3  12   4       66.01       30.08     16.82 o
  -2  12   4        2.16       22.73     15.39 o
  -1  12   4       23.10       15.79     16.26 o
   0  12   4       58.86       27.60     28.46 o
 -10  13   4        7.23        1.61     11.28 o
  -9  13   4       24.05        0.83     39.67 o
  -8  13   4       10.58       -2.55     13.88 o
  -7  13   4       25.44       43.46     16.25 o
  -6  13   4       32.78       61.23     22.42 o
  -5  13   4        5.56       12.67     15.52 o
  -4  13   4       27.22       17.34     16.17 o
  -3  13   4       54.62       75.73     19.58 o
  -2  13   4       39.50       20.78     16.82 o
  -1  13   4        0.29       87.97     29.32 o
  -8  14   4        0.18      -15.09     18.54 o
  -7  14   4        2.35        2.59     19.84 o
  -6  14   4       22.05       31.05     22.42 o
  -5  14   4        0.36       -3.45     21.56 o
  -4  14   4        4.16        0.62     16.68 o
   2 -14   5       10.79       -4.10     12.38 o
   3 -14   5        4.07       19.27     11.16 o
   4 -14   5       83.30       77.86     15.00 o
   5 -14   5       54.44       71.53     25.01 o
   6 -14   5        0.51      -14.93     14.93 o
   7 -14   5        0.27       31.48     21.99 o
  -1 -13   5       40.76       36.15     19.84 o
   0 -13   5       13.34       24.13     16.56 o
   1 -13   5        9.79        7.41     12.46 o
   2 -13   5       62.82       39.77     16.18 o
   3 -13   5      149.57      190.73     17.09 o
   4 -13   5        2.68       -5.43      8.79 o
   5 -13   5       61.96      101.13     18.59 o
   6 -13   5       11.95       10.48     11.85 o
   7 -13   5       62.36       69.96     16.82 o
   8 -13   5       30.69       39.20     14.73 o
   9 -13   5        5.05       17.77     15.52 o
  -3 -12   5       13.47        9.09     17.04 o
  -2 -12   5       25.77       18.27     16.78 o
  -1 -12   5      181.68      180.24     19.73 o
   0 -12   5      182.46      184.93     28.14 o
   1 -12   5       92.48      109.38     14.96 o
   2 -12   5       74.05       77.21     12.66 o
   3 -12   5      259.54      244.86     17.78 o
   4 -12   5      113.34      117.28     10.48 o
   5 -12   5        0.37       -4.32     10.36 o
   6 -12   5        4.09       -9.39      9.39 o
   7 -12   5        1.44       -3.88     17.46 o
   8 -12   5        1.04       14.93     12.72 o
   9 -12   5        0.82        6.04     12.20 o
  10 -12   5       28.13       24.78     12.93 o
  -4 -11   5       47.64       31.30     15.07 o
  -3 -11   5       65.07       45.67     18.29 o
  -2 -11   5        9.58        5.46     12.82 o
  -1 -11   5       36.16       42.96     13.44 o
   0 -11   5      114.63      108.74     15.00 o
   1 -11   5      283.07      325.94     23.39 o
   2 -11   5        6.64        1.96      9.60 o
   3 -11   5        7.58       12.76      7.57 o
   4 -11   5       74.95       71.61     15.14 o
   5 -11   5       33.37       37.14     10.55 o
   6 -11   5       31.07       -0.43     18.40 o
   7 -11   5        2.11       18.11     12.94 o
   8 -11   5       12.01       23.26      9.41 o
   9 -11   5       44.37       52.13     10.53 o
  10 -11   5       14.88       16.58      9.58 o
  -5 -10   5        0.58      -14.50     14.50 o
  -4 -10   5       39.41       27.29     14.67 o
  -3 -10   5      277.48      286.80     23.21 o
  -2 -10   5      117.32      133.01     14.10 o
  -1 -10   5       37.54       22.25      9.38 o
   0 -10   5       43.84       50.96     10.61 o
   1 -10   5      332.29      349.22     18.99 o
   2 -10   5        3.90        0.45     13.94 o
   3 -10   5      160.58      195.12     12.44 o
   4 -10   5        1.11        1.61      9.04 o
   5 -10   5       50.32       45.36      8.62 o
   6 -10   5       73.15       82.98      9.30 o
   7 -10   5       52.41       53.88     12.00 o
   8 -10   5        0.26       -1.11     11.04 o
   9 -10   5       37.72       38.98      9.13 o
  10 -10   5        0.77        2.85      9.19 o
  11 -10   5       50.13       52.43     10.50 o
  -6  -9   5       54.95       39.24     16.02 o
  -5  -9   5       18.61        6.41     13.25 o
  -4  -9   5        3.99       -2.38     11.39 o
  -3  -9   5       22.92       -1.84     10.09 o
  -2  -9   5      487.81      471.27     25.44 o
  -1  -9   5      172.87      171.23     12.88 o
   0  -9   5        1.32        5.41      6.95 o
   1  -9   5      351.72      338.37     15.87 o
   2  -9   5      819.14      737.95     25.93 o
   3  -9   5      262.84      274.36     12.37 o
   4  -9   5       89.25       88.60      9.30 o
   5  -9   5        0.74       -4.04      6.66 o
   6  -9   5      246.38      261.97     15.98 o
   7  -9   5      167.40      157.05     12.19 o
   8  -9   5        0.11       -6.54      7.21 o
   9  -9   5        0.40       -8.06      8.06 o
  10  -9   5        6.49       12.55      7.80 o
  11  -9   5       21.32       21.60      8.86 o
  -7  -8   5        4.47       11.87     19.09 o
  -6  -8   5        1.12        3.99     12.68 o
  -5  -8   5      123.08      113.09     16.47 o
  -4  -8   5       25.80       61.19     11.95 o
  -3  -8   5       32.91       37.36     10.45 o
  -2  -8   5      476.48      500.56     32.89 o
  -1  -8   5     2487.85     2422.43     68.58 o
   0  -8   5     1020.13      978.45     46.80 o
   1  -8   5      710.44      711.52     21.50 o
   2  -8   5       16.11       14.81      5.54 o
   3  -8   5      264.48      270.84     12.83 o
   4  -8   5      135.02      126.52      7.69 o
   5  -8   5       55.44       68.05      8.73 o
   6  -8   5       89.43       85.37      7.63 o
   7  -8   5      327.79      328.42     14.63 o
   8  -8   5       28.78       43.05      7.46 o
   9  -8   5        0.72       -6.46      6.46 o
  10  -8   5       53.77       28.67      8.19 o
  11  -8   5        2.13       -0.91     12.71 o
  -8  -7   5       39.95       61.12     22.64 o
  -7  -7   5       72.69       84.64     19.51 o
  -6  -7   5       34.56       39.03     14.60 o
  -5  -7   5       51.87       46.09     13.45 o
  -4  -7   5        6.75        8.93      9.87 o
  -3  -7   5        3.84       11.71      8.83 o
  -2  -7   5        5.74        8.64      8.10 o
  -1  -7   5       58.52       47.28     10.70 o
   0  -7   5      475.09      456.84     21.41 o
   1  -7   5      556.81      522.43     16.46 o
   2  -7   5     1437.20     1337.17     32.61 o
   3  -7   5       17.12       16.02      4.58 o
   4  -7   5     2678.42     2641.66     66.61 o
   5  -7   5     1215.42     1217.32     31.60 o
   6  -7   5       97.37       88.29      6.21 o
   7  -7   5      426.80      414.73     14.70 o
   8  -7   5       46.54       51.84      6.12 o
   9  -7   5       90.22       93.76      8.96 o
  10  -7   5        0.31       -0.33      6.88 o
  11  -7   5        2.40       12.33      8.30 o
  -9  -6   5        7.86       26.87     29.11 o
  -8  -6   5        2.45       -4.54     18.09 o
  -7  -6   5       47.04       30.41     15.30 o
  -6  -6   5      241.08      257.58     21.84 o
  -5  -6   5       39.46       51.61     12.07 o
  -4  -6   5       38.97       37.32     10.12 o
  -3  -6   5       43.18       51.52      9.12 o
  -2  -6   5      805.81      783.92     25.37 o
  -1  -6   5      681.55      695.98     20.76 o
   0  -6   5      171.42      182.74      8.03 o
   1  -6   5       96.18       88.16      5.00 o
   2  -6   5     2383.89     2441.21     57.97 o
   3  -6   5      255.46      268.79      9.21 o
   4  -6   5        3.35        1.56      3.30 o
   5  -6   5        6.00        6.84      3.28 o
   6  -6   5       17.08       19.54      3.81 o
   7  -6   5       46.52       52.43      4.39 o
   8  -6   5        4.50       11.85      4.95 o
   9  -6   5       16.90        8.54      6.64 o
  10  -6   5        2.86        3.99      6.51 o
  11  -6   5       17.35        0.97      7.55 o
 -10  -5   5        5.76      -15.95     23.29 o
  -9  -5   5        8.94        4.10     16.90 o
  -8  -5   5       47.79       43.61     17.48 o
  -7  -5   5       30.58       15.84     22.90 o
  -6  -5   5        0.84       -7.61     10.77 o
  -5  -5   5      189.08      206.79     15.07 o
  -4  -5   5      127.27      122.53     11.96 o
  -3  -5   5      100.20       88.44      7.68 o
  -2  -5   5      363.16      351.25     12.29 o
  -1  -5   5      333.69      257.27      9.65 o
   0  -5   5        4.07        1.98      3.37 o
   1  -5   5      365.47      407.07     10.14 o
   2  -5   5     1222.77     1234.54     29.77 o
   3  -5   5      469.03      404.67     10.84 o
   4  -5   5      138.91      153.00      5.97 o
   5  -5   5       60.62       63.57      4.38 o
   6  -5   5       38.66       42.63      3.90 o
   7  -5   5      165.37      169.78      7.57 o
   8  -5   5        9.95       10.65      5.04 o
   9  -5   5        7.75       22.62      7.44 o
  10  -5   5        1.26        5.86      7.79 o
  11  -5   5        3.02        0.33      7.44 o
 -10  -4   5        0.01       15.95     23.72 o
  -9  -4   5       22.33       39.06     16.82 o
  -8  -4   5      205.49      192.83     27.97 o
  -7  -4   5        3.84        1.06      9.81 o
  -6  -4   5       46.26       28.32      9.12 o
  -5  -4   5       65.72       66.74      9.56 o
  -4  -4   5      950.45      985.03     28.72 o
  -3  -4   5      811.98      786.24     24.10 o
  -2  -4   5     2084.13     2365.40     56.68 o
  -1  -4   5     5521.05     5830.25    151.35 o
   0  -4   5     1977.41     1977.71     41.43 o
   1  -4   5     1597.32     1663.06     37.44 o
   2  -4   5        5.04        8.69      2.33 o
   3  -4   5      539.11      486.97     13.26 o
   4  -4   5        3.94      -11.64     15.52 o
   5  -4   5       36.45       39.67     18.97 o
   6  -4   5       16.31       19.78      3.61 o
   7  -4   5        1.21       -3.63      3.63 o
   8  -4   5       24.05       20.95      5.67 o
   9  -4   5       10.73       18.88      7.22 o
  10  -4   5        1.54        7.19      6.93 o
  11  -4   5       30.13       26.09      8.66 o
 -11  -3   5        8.23       -0.43     23.72 o
 -10  -3   5        1.37       -5.61     21.99 o
  -9  -3   5        0.51       -6.36     12.32 o
  -8  -3   5       99.83       98.98     17.94 o
  -7  -3   5      202.91      218.37     16.29 o
  -6  -3   5        3.44       -6.50      7.51 o
  -5  -3   5      298.09      321.35     19.52 o
  -4  -3   5      756.45      745.26     19.56 o
  -3  -3   5      339.54      327.02     11.28 o
  -2  -3   5     2532.73     2621.28     62.16 o
  -1  -3   5        0.69        5.71      3.32 o
   0  -3   5     4879.12     4987.25     97.20 o
   1  -3   5     2040.55     2005.60     47.01 o
   2  -3   5      566.63      523.95     14.25 o
   3  -3   5     1474.30     1457.91    103.49 o
   4  -3   5      764.65      751.60     60.80 o
   5  -3   5        9.85        7.24      2.93 o
   6  -3   5       12.47       12.27      4.10 o
   7  -3   5      435.14      438.06     13.88 o
   8  -3   5      211.96      242.10     10.79 o
   9  -3   5        0.57        9.07      6.43 o
  10  -3   5       37.30       17.80      7.63 o
  11  -3   5       34.26       32.60     11.26 o
 -11  -2   5        0.06       -4.69     21.56 o
 -10  -2   5       42.04       48.89     13.68 o
  -9  -2   5       12.84       30.71     12.60 o
  -8  -2   5       37.71       38.83     11.70 o
  -7  -2   5      515.77      537.27     22.66 o
  -6  -2   5       66.26       62.12      8.19 o
  -5  -2   5     2192.65     2234.99     53.98 o
  -4  -2   5      829.24      796.93     21.50 o
  -3  -2   5      497.88      476.74     13.94 o
  -2  -2   5     1071.43      977.63     23.10 o
  -1  -2   5       16.91       33.59      3.18 o
   0  -2   5       61.13       65.92      2.84 o
   1  -2   5     1560.26     1558.75     36.34 o
   2  -2   5     2866.48     2771.87     83.58 o
   3  -2   5     5407.76     5538.26    185.35 o
   4  -2   5      540.47      567.21     15.58 o
   5  -2   5      383.03      399.86     13.40 o
   6  -2   5       10.16        5.14      5.28 o
   7  -2   5      971.39     1015.92     27.60 o
   8  -2   5      187.32      195.31     10.35 o
   9  -2   5      148.62      155.10      9.93 o
  10  -2   5       19.92       30.09     10.04 o
  11  -2   5        0.87      -10.31     10.31 o
 -12  -1   5        7.10      -16.52     19.19 o
 -11  -1   5        0.82       30.14     14.09 o
 -10  -1   5        5.37       -4.03     11.44 o
  -9  -1   5       85.99       83.42     24.35 o
  -8  -1   5      407.25      388.73     21.53 o
  -7  -1   5      152.00      154.13     10.48 o
  -6  -1   5      145.20      128.14      7.93 o
  -5  -1   5     3047.56     3023.73     68.07 o
  -4  -1   5     1001.92     1017.22     26.06 o
  -3  -1   5      384.90      362.15     11.06 o
  -2  -1   5      917.00      892.25     24.06 o
  -1  -1   5       29.61       37.90      3.40 o
   0  -1   5      390.47      374.86      9.28 o
   1  -1   5        0.06       -0.97      2.02 o
   2  -1   5      388.93      350.72     11.78 o
   3  -1   5       36.11       29.70      3.06 o
   4  -1   5      307.59      311.78     10.11 o
   5  -1   5      131.85      138.68      6.68 o
   6  -1   5      106.06      105.78      6.61 o
   7  -1   5      384.89      384.91     14.89 o
   8  -1   5       14.66       19.82      6.47 o
   9  -1   5        0.51       -4.72      7.21 o
  10  -1   5       21.98       10.44      8.98 o
  11  -1   5       29.65       53.90     21.56 o
 -12   0   5        0.06        7.05     15.47 o
 -11   0   5        0.57       -3.51     19.40 o
 -10   0   5        0.07       -1.35     10.51 o
  -9   0   5        8.54       -8.38      8.38 o
  -8   0   5      107.99      100.22     11.82 o
  -7   0   5      303.92      312.34     14.34 o
  -6   0   5      192.25      195.81      9.72 o
  -5   0   5      618.42      698.00     20.62 o
  -4   0   5     3859.00     4005.00     94.11 o
  -3   0   5      451.80      432.88     13.57 o
  -2   0   5        3.94       -2.38      3.03 o
  -1   0   5        3.03        4.04      3.03 o
   0   0   5        9.96        5.26      2.37 o
   1   0   5     4479.76     4478.44    111.89 o
   2   0   5      117.65      120.34      4.98 o
   3   0   5      112.65      116.35      5.74 o
   4   0   5      447.47      495.43     15.81 o
   5   0   5      779.50      817.88     24.65 o
   6   0   5       36.31       30.73      7.68 o
   7   0   5      184.81      184.07     10.36 o
   8   0   5       64.81       66.42      8.87 o
   9   0   5        0.29       -8.04      8.04 o
  10   0   5        2.35       15.99     10.02 o
 -13   1   5        0.08       -6.70     20.70 o
 -12   1   5        0.82       16.45     24.15 o
 -11   1   5       25.73       47.53     25.66 o
 -10   1   5        0.17        0.74      9.55 o
  -9   1   5      101.29      118.14     12.11 o
  -8   1   5      433.72      386.98     27.79 o
  -7   1   5      674.89      659.35     28.89 o
  -6   1   5       12.20       13.15      5.51 o
  -5   1   5      446.22      465.63     14.12 o
  -4   1   5      115.88      145.45      7.18 o
  -3   1   5        4.40        4.59      3.01 o
  -2   1   5      288.63      254.94      8.99 o
  -1   1   5       81.66       72.66      4.21 o
   0   1   5       25.08       19.64      3.28 o
   1   1   5     6724.15     6907.31    169.69 o
   2   1   5       46.89       35.19      3.63 o
   3   1   5       47.32       54.98      5.15 o
   4   1   5      897.71      911.06     27.24 o
   5   1   5      956.54     1018.17     33.13 o
   6   1   5       90.77      119.63      9.17 o
   7   1   5        3.95        8.50      7.10 o
   8   1   5       34.46       32.99      8.33 o
   9   1   5        5.30       10.93      9.26 o
  10   1   5       17.86       21.03     10.83 o
 -13   2   5        0.53       -0.59     14.30 o
 -12   2   5        1.33        6.35     13.20 o
 -11   2   5       21.16        1.56     13.56 o
 -10   2   5       55.90       56.51     12.27 o
  -9   2   5      105.80       93.81     14.29 o
  -8   2   5        0.56        2.77      7.78 o
  -7   2   5       46.13       34.87      6.74 o
  -6   2   5      741.05      741.21     24.02 o
  -5   2   5        2.18        7.18      4.32 o
  -4   2   5      447.58      458.45     16.10 o
  -3   2   5     1620.79     1734.73     41.51 o
  -2   2   5     2068.50     2054.49     55.78 o
  -1   2   5      526.81      502.30     15.90 o
   0   2   5      561.98      574.49     17.89 o
   1   2   5      554.06      563.73     17.76 o
   2   2   5      130.75      113.79      6.07 o
   3   2   5      274.54      262.55      9.98 o
   4   2   5        1.47        6.39      5.81 o
   5   2   5       54.44       53.31      7.61 o
   6   2   5      146.93      170.51     12.71 o
   7   2   5       12.12       -3.76      8.11 o
   8   2   5        6.92        4.29     13.94 o
   9   2   5       20.64       50.16     16.90 o
 -13   3   5        2.52        9.04     14.73 o
 -12   3   5       11.56       -0.23     14.38 o
 -11   3   5      123.68      148.76     19.97 o
 -10   3   5        1.81        4.31      9.71 o
  -9   3   5      398.71      375.10     23.89 o
  -8   3   5      322.95      372.16     19.59 o
  -7   3   5      111.44      112.99      9.65 o
  -6   3   5      644.02      660.23     21.88 o
  -5   3   5       40.78       28.80      4.59 o
  -4   3   5     2254.73     2322.49     55.43 o
  -3   3   5      259.61      248.41     12.59 o
  -2   3   5      182.72      183.29      7.69 o
  -1   3   5      702.73      694.62     18.33 o
   0   3   5     1353.00     1235.07     35.33 o
   1   3   5        0.37       -4.32      4.32 o
   2   3   5     1452.80     1392.78     41.98 o
   3   3   5      333.83      333.54     16.19 o
   4   3   5      141.11      178.20     13.16 o
   5   3   5        4.56        6.13      7.66 o
   6   3   5      137.04      140.94     12.56 o
   7   3   5        0.70        7.18      9.07 o
   8   3   5       47.06       38.79     12.60 o
   9   3   5        0.01      -12.72     12.72 o
 -13   4   5        0.06       -3.19     14.16 o
 -12   4   5        6.42      -12.32     12.32 o
 -11   4   5        0.72      -12.28     12.28 o
 -10   4   5        0.19       12.16     10.53 o
  -9   4   5       52.67       41.19     11.64 o
  -8   4   5      355.89      367.82     19.72 o
  -7   4   5       95.19       90.76      9.10 o
  -6   4   5       47.17       56.87      6.28 o
  -5   4   5        1.62       -0.61      4.14 o
  -4   4   5     4165.95     4506.24    105.58 o
  -3   4   5     4899.45     4656.02    115.88 o
  -2   4   5     1942.23     1831.16     52.58 o
  -1   4   5        0.99        0.69      4.32 o
   0   4   5      205.56      197.48      8.82 o
   1   4   5      747.26      784.27     22.74 o
   2   4   5      101.60       99.48      8.70 o
   3   4   5       90.74       90.29      9.11 o
   4   4   5       38.25       33.00     10.27 o
   5   4   5       57.74       45.90      9.59 o
   6   4   5       46.10       31.42     18.99 o
   7   4   5       20.07        7.52     21.30 o
   8   4   5        3.49       -5.99     20.64 o
 -13   5   5        5.52       -8.70     13.36 o
 -12   5   5       10.28       -5.61     12.81 o
 -11   5   5       78.80       47.70     23.72 o
 -10   5   5        9.76       18.27     10.31 o
  -9   5   5        0.73       -9.17      9.26 o
  -8   5   5       17.07       32.98      9.10 o
  -7   5   5       51.83       60.66      8.18 o
  -6   5   5      424.35      380.26     15.34 o
  -5   5   5       20.76       20.21      5.44 o
  -4   5   5     1016.78     1050.27     28.91 o
  -3   5   5     2567.68     2513.43     74.81 o
  -2   5   5      761.34      844.82     25.34 o
  -1   5   5       89.47       78.69      7.10 o
   0   5   5      390.64      418.73     14.74 o
   1   5   5      121.13      121.03     10.83 o
   2   5   5      397.91      417.30     18.53 o
   3   5   5        1.35        4.16      8.57 o
   4   5   5        1.44        2.91      8.52 o
   5   5   5       25.86        3.37     10.46 o
   6   5   5      307.61      255.57     20.79 o
   7   5   5       35.79       30.60     13.52 o
 -13   6   5        1.18       25.36     16.82 o
 -12   6   5       15.49        7.93     13.57 o
 -11   6   5       28.69       35.61     14.63 o
 -10   6   5      278.52      254.66     24.09 o
  -9   6   5        0.28       -8.25     10.68 o
  -8   6   5       12.70       26.22     10.86 o
  -7   6   5        0.13        2.48      7.14 o
  -6   6   5      100.47      107.93     11.20 o
  -5   6   5      428.50      410.07     23.03 o
  -4   6   5      236.37      239.21     11.65 o
  -3   6   5      622.98      630.47     21.14 o
  -2   6   5      331.58      361.82     13.79 o
  -1   6   5      348.37      343.67     16.38 o
   0   6   5        0.48        1.65      6.90 o
   1   6   5       73.11       52.00      9.50 o
   2   6   5     1028.84     1025.89     40.12 o
   3   6   5      362.15      409.45     21.79 o
   4   6   5       17.69        5.66     10.58 o
   5   6   5       56.84       24.50     12.49 o
   6   6   5      135.20      123.25     16.80 o
   7   6   5       33.17       33.62     16.99 o
 -13   7   5        0.04      -10.99     20.27 o
 -12   7   5        0.45        9.04     13.81 o
 -11   7   5       93.81       80.23     16.31 o
 -10   7   5      123.33      110.18     17.68 o
  -9   7   5        1.10       -8.52      8.52 o
  -8   7   5       11.64       22.54      8.59 o
  -7   7   5      128.20      108.20     11.09 o
  -6   7   5      467.59      445.12     28.99 o
  -5   7   5      268.48      265.54     31.99 o
  -4   7   5       16.77       24.81      9.15 o
  -3   7   5       73.82       76.81      8.42 o
  -2   7   5       38.16       25.86      8.05 o
  -1   7   5      209.67      222.53     15.04 o
   0   7   5      134.21      146.72     15.46 o
   1   7   5      307.48      274.98     21.04 o
   2   7   5        0.62       -7.63      7.63 o
   3   7   5        6.21        9.31     12.76 o
   4   7   5       20.29       32.40     18.38 o
   5   7   5       30.28       66.30     16.89 o
   6   7   5       10.90       38.00     21.99 o
 -13   8   5        0.01       -9.19     13.36 o
 -12   8   5        3.41        1.73     18.33 o
 -11   8   5        3.15       -4.31     12.81 o
 -10   8   5       19.66       28.70     31.48 o
  -9   8   5        1.28       -9.61      9.61 o
  -8   8   5        6.02       -3.30      8.44 o
  -7   8   5      102.50      117.73     22.67 o
  -6   8   5      667.80      646.10     58.51 o
  -5   8   5       55.93       64.35     12.58 o
  -4   8   5      428.77      458.32     23.06 o
  -3   8   5       22.52       29.27      8.75 o
  -2   8   5        0.49        5.46      9.94 o
  -1   8   5       20.37       18.24     10.57 o
   0   8   5      169.99      163.31     20.88 o
   1   8   5       23.82       10.34     11.31 o
   2   8   5        0.31      -11.28     11.28 o
   3   8   5       78.19       64.28     40.96 o
   4   8   5       82.10      105.76     28.03 o
   5   8   5       69.94       29.76     18.75 o
 -13   9   5        0.29       -0.30     13.67 o
 -12   9   5       28.00       28.76     15.04 o
 -11   9   5        4.76      -13.07     13.07 o
 -10   9   5       38.90       19.79     14.67 o
  -9   9   5        0.69       29.92     16.02 o
  -8   9   5       65.50       53.68      9.93 o
  -7   9   5       21.16       29.62     12.88 o
  -6   9   5        1.64       16.07     10.52 o
  -5   9   5      242.60      241.40     23.87 o
  -4   9   5       46.54       49.90     11.53 o
  -3   9   5       16.61       26.04     34.93 o
  -2   9   5      128.48      111.46     14.84 o
  -1   9   5      633.27      601.25     43.34 o
   0   9   5       49.92       56.05     21.56 o
   1   9   5      112.23       95.60     15.18 o
   2   9   5      105.45      113.42     16.60 o
   3   9   5        1.67       -7.30     19.19 o
   4   9   5        4.05       -2.94     17.40 o
 -13  10   5        0.16      -10.43     13.85 o
 -12  10   5       19.65       18.87     15.95 o
 -11  10   5        0.25        1.54     13.57 o
 -10  10   5        3.78        1.53     13.75 o
  -9  10   5        0.92        2.09     10.39 o
  -8  10   5        3.59        0.08      9.48 o
  -7  10   5        3.29        3.88     10.25 o
  -6  10   5       14.77       -9.93      9.93 o
  -5  10   5       95.16       92.54     13.93 o
  -4  10   5       53.68       33.47     13.71 o
  -3  10   5       41.32       24.82     23.93 o
  -2  10   5       70.38       84.64     17.09 o
  -1  10   5      247.83      216.90     36.65 o
   0  10   5       46.30       37.08     25.44 o
   1  10   5       22.19       -2.59     21.56 o
   2  10   5      101.08      111.68     33.63 o
   3  10   5       69.81      105.21     28.46 o
 -12  11   5        7.76       -0.08     15.33 o
 -11  11   5        0.09       -3.45     14.64 o
 -10  11   5       16.75       17.69     11.88 o
  -9  11   5       32.22       -1.46     10.86 o
  -8  11   5       10.60       14.32     13.72 o
  -7  11   5      108.41      110.98     14.87 o
  -6  11   5       28.64       37.79     16.60 o
  -5  11   5        9.78        3.07     15.31 o
  -4  11   5       74.78       66.83     16.64 o
  -3  11   5      111.23       70.38     29.11 o
  -2  11   5        3.48        3.12     13.85 o
  -1  11   5      131.62      107.80     31.91 o
   0  11   5      191.60      196.63     38.81 o
   1  11   5        8.85       10.35     27.60 o
 -11  12   5        0.41      -12.23     14.42 o
 -10  12   5        2.17        3.03     17.28 o
  -9  12   5        6.77       -3.36     13.05 o
  -8  12   5        1.96        3.46     13.23 o
  -7  12   5      117.96      157.02     20.38 o
  -6  12   5       38.73       24.14     15.13 o
  -5  12   5        0.04        5.20     14.66 o
  -4  12   5       82.74       31.32     33.63 o
  -3  12   5       39.11       41.00     16.70 o
  -2  12   5       47.77       39.04     25.66 o
  -1  12   5        0.02      -18.54     19.84 o
   0  12   5       11.26       14.23     27.60 o
 -10  13   5       25.93       16.08     12.30 o
  -9  13   5       10.31       27.35     44.63 o
  -8  13   5        3.23       34.50     20.27 o
  -7  13   5        2.00       20.70     18.97 o
  -6  13   5       25.04       72.28     17.84 o
  -5  13   5       23.58       43.81     19.19 o
  -4  13   5        0.44        4.81     40.10 o
  -3  13   5        9.96       12.91     16.64 o
  -2  13   5       51.93       23.72     31.48 o
  -7  14   5        1.99       18.54     21.56 o
  -6  14   5       14.74       40.53     23.29 o
   2 -14   6       89.44       53.19     16.13 o
   3 -14   6       11.86       18.94     12.90 o
   4 -14   6        0.16       14.89     17.31 o
   5 -14   6       32.13        0.05     16.29 o
   6 -14   6       20.60       -5.61     21.56 o
  -1 -13   6       25.68       24.43     17.37 o
   0 -13   6       15.26       20.78     13.56 o
   1 -13   6       56.67       60.91     14.05 o
   2 -13   6       78.52       57.93     13.33 o
   3 -13   6       49.04       45.19     11.12 o
   4 -13   6       43.28       60.10     42.47 o
   5 -13   6        6.63       28.88     11.49 o
   6 -13   6       26.80       29.65     12.22 o
   7 -13   6       28.07       13.81     13.41 o
   8 -13   6        0.19       -9.29     12.63 o
  -2 -12   6        2.08      -22.85     22.85 o
  -1 -12   6       57.51       42.47     14.13 o
   0 -12   6       48.91       67.72     14.13 o
   1 -12   6      167.47      186.43     17.37 o
   2 -12   6        3.21        8.08     12.12 o
   3 -12   6       20.83       15.88      9.33 o
   4 -12   6       92.96       90.81     13.98 o
   5 -12   6       52.21       50.98     12.43 o
   6 -12   6       17.98        7.51     10.35 o
   7 -12   6       16.40       19.40     12.71 o
   8 -12   6        8.53       13.70     11.79 o
   9 -12   6        4.11        8.10     11.74 o
  -4 -11   6        6.71       23.72     17.37 o
  -3 -11   6       15.99       29.80     16.94 o
  -2 -11   6      193.41      199.22     20.25 o
  -1 -11   6       31.78       39.41     12.91 o
   0 -11   6       10.41        7.79      9.66 o
   1 -11   6      228.27      236.28     16.00 o
   2 -11   6       35.94       35.52      8.95 o
   3 -11   6       73.34       63.15      8.40 o
   4 -11   6      147.22      128.30     14.05 o
   5 -11   6       89.50       98.78     12.53 o
   6 -11   6       27.80       20.68      9.42 o
   7 -11   6        8.58       23.26      9.67 o
   8 -11   6        8.62       18.35      9.28 o
   9 -11   6        2.79       16.63      8.79 o
  10 -11   6       12.67       11.31      9.36 o
  -5 -10   6       91.38      104.23     18.45 o
  -4 -10   6        1.91      -12.60     12.60 o
  -3 -10   6        2.33        2.42     11.06 o
  -2 -10   6      269.77      284.54     22.22 o
  -1 -10   6      305.49      316.78     21.45 o
   0 -10   6       24.24       23.63      9.42 o
   1 -10   6       81.49       88.44      9.29 o
   2 -10   6       72.35       68.38      8.18 o
   3 -10   6      256.22      287.29     16.76 o
   4 -10   6        1.01       12.11      7.83 o
   5 -10   6        1.14       -4.08      7.26 o
   6 -10   6       91.35       85.88      9.53 o
   7 -10   6      274.32      290.73     34.68 o
   8 -10   6       12.20        6.42      7.78 o
   9 -10   6       42.51       49.58     10.47 o
  10 -10   6        0.14       -5.61      7.88 o
  -6  -9   6        9.87       -2.03     17.92 o
  -5  -9   6       81.06       83.58     16.55 o
  -4  -9   6       50.68       64.06     14.58 o
  -3  -9   6       24.38       12.61     10.00 o
  -2  -9   6        9.52       -7.10      8.27 o
  -1  -9   6      757.00      725.37     27.73 o
   0  -9   6      133.71      135.89     10.95 o
   1  -9   6       93.68      101.03      9.67 o
   2  -9   6       19.85       14.83      6.16 o
   3  -9   6      309.25      313.38     14.72 o
   4  -9   6      289.52      313.27     14.25 o
   5  -9   6       15.56        4.98      6.73 o
   6  -9   6        0.72       -3.25      7.35 o
   7  -9   6      129.39      130.37     10.76 o
   8  -9   6       51.38       55.98      8.32 o
   9  -9   6        2.37       14.79      7.28 o
  10  -9   6        3.89       -5.33     11.75 o
  11  -9   6       14.20        2.17      7.53 o
  -7  -8   6       32.49       40.32     16.10 o
  -6  -8   6        0.18       -1.77     18.18 o
  -5  -8   6       19.34       -0.82     12.10 o
  -4  -8   6      244.45      287.91     19.94 o
  -3  -8   6      522.51      528.95     28.09 o
  -2  -8   6      405.91      385.21     18.99 o
  -1  -8   6       19.88       27.08      7.46 o
   0  -8   6      483.75      495.42     20.65 o
   1  -8   6      572.93      601.57     21.73 o
   2  -8   6      102.16      101.54      6.00 o
   3  -8   6       99.21      101.05      8.33 o
   4  -8   6      314.07      317.03     12.14 o
   5  -8   6       52.64       45.68      5.39 o
   6  -8   6       34.89       34.79      6.01 o
   7  -8   6       17.74       27.34      6.66 o
   8  -8   6       85.44       93.78     10.08 o
   9  -8   6       60.73       52.10      7.37 o
  10  -8   6       38.33       31.54      8.52 o
  11  -8   6        0.42      -10.61     15.10 o
  -8  -7   6        1.29       -0.99     47.22 o
  -7  -7   6       25.76       37.66     14.22 o
  -6  -7   6       83.85       81.57     19.74 o
  -5  -7   6       30.84       40.35     12.84 o
  -4  -7   6       47.25       45.57     11.95 o
  -3  -7   6     1093.22     1111.01     38.79 o
  -2  -7   6      635.13      652.85     22.73 o
  -1  -7   6        2.88        5.72      6.53 o
   0  -7   6      384.39      404.68     14.85 o
   1  -7   6      316.42      288.08     18.96 o
   2  -7   6      901.38      875.76     26.44 o
   3  -7   6       90.23       87.77      5.98 o
   4  -7   6      147.26      154.53      6.91 o
   5  -7   6     1079.90     1069.68     27.89 o
   6  -7   6      480.84      509.93     15.35 o
   7  -7   6      151.00      146.90      6.96 o
   8  -7   6       61.16       67.07      5.82 o
   9  -7   6       16.04       11.37      5.96 o
  10  -7   6        2.75       -4.42      6.30 o
  11  -7   6        4.73        3.06      7.57 o
  -9  -6   6       12.09       15.82     19.34 o
  -8  -6   6       15.51       32.74     18.29 o
  -7  -6   6       34.66       44.50     14.71 o
  -6  -6   6      106.90      108.93     16.06 o
  -5  -6   6       55.18       87.93     12.31 o
  -4  -6   6      271.53      260.07     17.38 o
  -3  -6   6      114.49      131.30     11.36 o
  -2  -6   6       61.92       66.73      7.84 o
  -1  -6   6       68.31       71.58      6.75 o
   0  -6   6      233.89      229.69      9.73 o
   1  -6   6      208.48      232.61      7.71 o
   2  -6   6      473.96      454.54     14.15 o
   3  -6   6      258.79      278.99      9.72 o
   4  -6   6        4.36        2.70      3.19 o
   5  -6   6      780.09      787.31     27.50 o
   6  -6   6      695.36      687.38     23.86 o
   7  -6   6      281.37      297.03     22.04 o
   8  -6   6       36.36       32.26      4.46 o
   9  -6   6       17.13        7.82      5.27 o
  10  -6   6        0.58       -6.54      6.54 o
  11  -6   6        1.71       -2.08      7.90 o
 -10  -5   6       14.21       27.37     19.96 o
  -9  -5   6        9.78       -5.62     17.53 o
  -8  -5   6       58.23       71.25     19.49 o
  -7  -5   6        0.29       -4.20     15.73 o
  -6  -5   6       44.77       24.06     12.03 o
  -5  -5   6       27.24        4.00     14.53 o
  -4  -5   6      911.70      908.87     32.65 o
  -3  -5   6       95.30       93.78      8.69 o
  -2  -5   6      113.31      106.98      7.28 o
  -1  -5   6      570.67      574.00     20.04 o
   0  -5   6     1409.93     1389.86     30.09 o
   1  -5   6      458.16      449.91     13.87 o
   2  -5   6        9.98        8.34      3.42 o
   3  -5   6       69.46       69.16      3.79 o
   4  -5   6       35.30       34.13      4.15 o
   5  -5   6       62.76       56.49     21.99 o
   6  -5   6        0.52       -1.72     17.25 o
   7  -5   6        4.89        8.28      4.36 o
   8  -5   6       16.77       12.01      5.05 o
   9  -5   6        2.25        0.69      6.71 o
  10  -5   6       22.11       26.74      8.38 o
  11  -5   6        4.71       16.77      7.53 o
 -10  -4   6       11.49       13.06     17.07 o
  -9  -4   6        4.76       10.80     17.04 o
  -8  -4   6      116.39      124.84     22.10 o
  -7  -4   6      360.83      298.39     22.65 o
  -6  -4   6      149.30      144.69     12.50 o
  -5  -4   6      112.80       98.96     11.51 o
  -4  -4   6      735.36      703.49     22.26 o
  -3  -4   6      230.78      229.41      9.94 o
  -2  -4   6      145.73      167.23      7.94 o
  -1  -4   6        7.86       11.55      4.06 o
   0  -4   6      680.03      678.95     14.86 o
   1  -4   6      329.80      283.52      8.37 o
   2  -4   6       56.83       55.88      3.20 o
   3  -4   6       59.82       59.46      3.36 o
   4  -4   6      797.31      792.56     63.39 o
   5  -4   6      135.50      134.54     26.30 o
   6  -4   6        7.58       -9.92     18.97 o
   7  -4   6       14.14       11.33      4.02 o
   8  -4   6      175.91      189.52      9.75 o
   9  -4   6      116.66      124.77      8.75 o
  10  -4   6        0.27       -6.64      6.64 o
  11  -4   6       28.30       24.40      9.09 o
 -11  -3   6        3.69      -20.27     21.99 o
 -10  -3   6       41.85       22.85     17.65 o
  -9  -3   6        6.66       11.41     20.48 o
  -8  -3   6      146.64      107.09     12.90 o
  -7  -3   6      297.25      292.53     18.74 o
  -6  -3   6      269.28      241.45     14.68 o
  -5  -3   6      124.89      138.12      9.89 o
  -4  -3   6       17.34       18.38      5.39 o
  -3  -3   6     1168.28     1209.65     36.47 o
  -2  -3   6     1251.78     1211.94     28.42 o
  -1  -3   6     1454.90     1411.97     30.52 o
   0  -3   6      230.20      249.19      6.68 o
   1  -3   6      658.48      605.52     15.43 o
   2  -3   6       16.09        9.29      2.60 o
   3  -3   6      389.67      420.86     40.53 o
   4  -3   6      219.96      283.73     33.63 o
   5  -3   6        4.96        1.33      3.65 o
   6  -3   6      480.83      493.16     15.94 o
   7  -3   6        4.48        6.65      4.27 o
   8  -3   6        1.68        1.51      6.36 o
   9  -3   6       53.32       64.96      7.79 o
  10  -3   6       24.81       11.76      7.61 o
  11  -3   6        7.86       21.43     10.47 o
 -11  -2   6        0.49       27.17     21.56 o
 -10  -2   6       32.67       -1.94     14.37 o
  -9  -2   6        3.32       15.36     10.84 o
  -8  -2   6        5.46       12.41      9.89 o
  -7  -2   6        1.18        0.79      9.16 o
  -6  -2   6      233.61      231.90     13.92 o
  -5  -2   6      526.05      530.37     16.44 o
  -4  -2   6      573.61      540.69     16.03 o
  -3  -2   6        4.53        8.95      3.72 o
  -2  -2   6     1048.79     1026.56     24.32 o
  -1  -2   6     1024.23      993.92     21.98 o
   0  -2   6     1524.73     1433.92     28.93 o
   1  -2   6      108.51      125.17      5.33 o
   2  -2   6    11917.36    12089.20    356.00 o
   3  -2   6     3636.88     3677.78     98.34 o
   4  -2   6        8.13        6.77      3.36 o
   5  -2   6      415.98      411.78     12.48 o
   6  -2   6      691.51      685.91     19.60 o
   7  -2   6       86.86       94.04      6.37 o
   8  -2   6      116.02      121.29      9.23 o
   9  -2   6       43.37       34.45      7.72 o
  10  -2   6        2.75        9.77      9.78 o
 -12  -1   6       27.25       33.20     23.72 o
 -11  -1   6       18.53       16.44     26.52 o
 -10  -1   6        0.30       -1.72     11.68 o
  -9  -1   6        6.20       -4.57     10.19 o
  -8  -1   6      122.28      120.40     13.21 o
  -7  -1   6        8.67       10.03      7.30 o
  -6  -1   6       88.00       80.59      7.69 o
  -5  -1   6       35.93       36.24      5.23 o
  -4  -1   6      782.62      728.61     19.59 o
  -3  -1   6      439.16      410.79     12.46 o
  -2  -1   6      226.35      241.24      8.36 o
  -1  -1   6       61.01       61.28      3.86 o
   0  -1   6      851.69      780.63     17.97 o
   1  -1   6     2078.36     2254.74     56.50 o
   2  -1   6     2490.48     2610.23     76.70 o
   3  -1   6       49.05       68.95      5.59 o
   4  -1   6       77.78       76.68      4.97 o
   5  -1   6     1040.76     1069.53     28.72 o
   6  -1   6      417.97      397.96     14.56 o
   7  -1   6      328.85      340.42     13.72 o
   8  -1   6      182.80      176.23     10.36 o
   9  -1   6        0.41        4.92      8.41 o
  10  -1   6        1.75       10.74     10.36 o
 -12   0   6       15.24       12.08     15.04 o
 -11   0   6        2.76      -12.65     12.65 o
 -10   0   6        2.24        3.80     11.13 o
  -9   0   6       18.20       11.54     10.64 o
  -8   0   6       87.75       86.47     11.43 o
  -7   0   6      515.61      553.58     22.74 o
  -6   0   6      627.50      672.96     20.96 o
  -5   0   6       81.91       88.70      5.90 o
  -4   0   6      387.41      410.52     14.84 o
  -3   0   6     1782.46     1879.46     45.26 o
  -2   0   6        5.84        2.11      3.27 o
  -1   0   6        1.15        0.57      3.18 o
   0   0   6      835.82      813.13     20.07 o
   1   0   6      952.54      918.06     22.76 o
   2   0   6      240.15      229.25      7.90 o
   3   0   6        5.45        8.18      3.97 o
   4   0   6        5.44        5.20      4.34 o
   5   0   6      634.90      636.37     21.85 o
   6   0   6      115.37      119.86      8.22 o
   7   0   6       14.78       17.02      6.21 o
   8   0   6       32.87       22.17      7.86 o
   9   0   6        1.99       -8.09      8.09 o
  10   0   6        0.63       -2.09     11.23 o
 -13   1   6        0.19       -5.41     13.75 o
 -12   1   6        1.02      -13.43     15.52 o
 -11   1   6        6.68       20.22     14.29 o
 -10   1   6       61.32       57.89     13.27 o
  -9   1   6       17.50        1.53     11.02 o
  -8   1   6       83.21       47.19     11.83 o
  -7   1   6       16.07        5.62      8.11 o
  -6   1   6      302.33      303.34     11.64 o
  -5   1   6      237.45      214.05      9.67 o
  -4   1   6      263.41      299.90     10.21 o
  -3   1   6        9.58        9.54      3.33 o
  -2   1   6     1627.29     1510.90     39.42 o
  -1   1   6      797.89      831.82     22.78 o
   0   1   6      676.03      763.08     19.28 o
   1   1   6      665.73      642.26     16.65 o
   2   1   6     1527.45     1539.58     42.33 o
   3   1   6      559.21      571.63     18.23 o
   4   1   6       17.43       16.31      5.64 o
   5   1   6      166.87      176.19     10.39 o
   6   1   6      103.95      115.57     10.09 o
   7   1   6        4.49        9.60      7.32 o
   8   1   6        7.50       15.12      7.88 o
   9   1   6        3.44        7.98      9.77 o
 -13   2   6       13.24       10.95     14.63 o
 -12   2   6        3.75      -20.48     20.48 o
 -11   2   6        0.57       21.45     13.63 o
 -10   2   6        5.89       23.74     15.14 o
  -9   2   6      319.29      298.97     22.53 o
  -8   2   6       21.45       36.64     12.61 o
  -7   2   6       35.63       31.43      8.48 o
  -6   2   6       45.63       45.02      6.17 o
  -5   2   6      144.44      142.48      7.29 o
  -4   2   6      138.81      165.03      8.43 o
  -3   2   6      369.17      418.06     17.97 o
  -2   2   6       12.50       15.39      4.15 o
  -1   2   6     1030.30     1009.26     33.31 o
   0   2   6       59.05       53.20      5.27 o
   1   2   6      364.13      396.76     14.12 o
   2   2   6     2186.38     2238.15     63.93 o
   3   2   6      466.99      447.67     17.56 o
   4   2   6       21.50       30.32      6.71 o
   5   2   6        2.45       -0.06      6.32 o
   6   2   6       67.35       59.43      9.22 o
   7   2   6        1.35       -2.44      8.19 o
   8   2   6       15.59       10.69      8.61 o
   9   2   6       32.52       51.32     11.50 o
 -13   3   6        0.21      -24.88     28.46 o
 -12   3   6        2.33      -23.78     24.15 o
 -11   3   6        4.10       -1.51     13.10 o
 -10   3   6      165.11      176.15     17.24 o
  -9   3   6        5.28       -6.49      9.43 o
  -8   3   6       39.61       24.46     10.42 o
  -7   3   6       43.12       49.08      8.28 o
  -6   3   6      127.85      163.28      8.93 o
  -5   3   6      313.21      285.77     12.06 o
  -4   3   6     2879.72     3148.14     79.97 o
  -3   3   6      331.63      318.62     10.76 o
  -2   3   6       44.53       56.90      4.92 o
  -1   3   6     1840.98     1968.03     56.05 o
   0   3   6     1801.38     1814.88     55.30 o
   1   3   6     1033.67     1045.15     31.13 o
   2   3   6        9.95       14.49      6.33 o
   3   3   6      348.65      363.36     15.90 o
   4   3   6      440.33      439.93     20.71 o
   5   3   6       56.85       73.43      9.92 o
   6   3   6       13.19        8.36      8.57 o
   7   3   6       81.11       59.24     12.50 o
   8   3   6        0.30        9.04     11.59 o
 -13   4   6        0.57       -3.59     14.48 o
 -12   4   6       11.89       10.13     13.11 o
 -11   4   6      104.96       62.87     16.13 o
 -10   4   6      698.36      832.94     40.99 o
  -9   4   6       47.66       67.49     12.33 o
  -8   4   6       80.91       80.17     13.02 o
  -7   4   6       79.20      101.87     14.97 o
  -6   4   6      432.05      433.20     15.37 o
  -5   4   6        1.05       -4.66      4.66 o
  -4   4   6       82.64       84.00      6.20 o
  -3   4   6        4.59        3.58      4.66 o
  -2   4   6       88.35      114.13      8.88 o
  -1   4   6      139.82      144.43      7.52 o
   0   4   6       21.67       21.96      5.43 o
   1   4   6      141.81      132.90      9.66 o
   2   4   6      144.75      167.61     10.95 o
   3   4   6       39.62       42.80     12.54 o
   4   4   6      348.39      356.02     26.02 o
   5   4   6       15.28       34.24      9.64 o
   6   4   6      131.56      138.52     15.65 o
   7   4   6       10.44       16.97     15.72 o
   8   4   6        7.65       11.09     12.50 o
 -13   5   6        0.07      -12.94     12.94 o
 -12   5   6        1.28        9.27     28.68 o
 -11   5   6       32.21       45.33     14.90 o
 -10   5   6       92.63       93.14     13.93 o
  -9   5   6        9.60       16.99      9.92 o
  -8   5   6        9.70        6.72     10.61 o
  -7   5   6       15.74       26.17      7.68 o
  -6   5   6      600.27      671.48     25.02 o
  -5   5   6      694.79      710.27     23.58 o
  -4   5   6      340.31      353.69     14.49 o
  -3   5   6      149.53      165.72      9.71 o
  -2   5   6      978.52      940.31     26.46 o
  -1   5   6      473.30      505.37     16.80 o
   0   5   6       27.50       34.35      8.51 o
   1   5   6      377.27      385.37     19.49 o
   2   5   6      149.17      171.23     13.24 o
   3   5   6      284.87      286.78     27.57 o
   4   5   6      107.27       87.17     13.35 o
   5   5   6       42.79       28.08     11.27 o
   6   5   6        0.70        9.85     11.48 o
   7   5   6        0.39        0.64     14.79 o
 -13   6   6        4.79       33.67     38.38 o
 -12   6   6       12.52       10.93     21.13 o
 -11   6   6        3.24      -14.92     23.07 o
 -10   6   6       36.06       23.53     12.97 o
  -9   6   6      100.78       77.55     13.33 o
  -8   6   6       13.79       23.38      9.12 o
  -7   6   6      247.15      319.49     18.04 o
  -6   6   6       57.27       47.27      8.51 o
  -5   6   6      214.89      228.03     14.78 o
  -4   6   6       94.65       96.88      9.55 o
  -3   6   6       84.22       93.68      9.78 o
  -2   6   6      197.43      209.47     10.67 o
  -1   6   6       89.63       96.45      9.66 o
   0   6   6      625.74      609.75     26.49 o
   1   6   6       19.29       12.14     10.11 o
   2   6   6       57.07       55.47     13.17 o
   3   6   6      191.51      185.17     18.54 o
   4   6   6      222.44      247.62     30.52 o
   5   6   6       45.07       47.29     15.18 o
   6   6   6        5.64        1.17     12.17 o
 -13   7   6        0.36       -1.07     14.86 o
 -12   7   6       21.62        6.49     14.77 o
 -11   7   6        4.16       -9.46     14.01 o
 -10   7   6        8.53       23.92     22.51 o
  -9   7   6       23.16       31.06     12.19 o
  -8   7   6       24.39       18.67      8.81 o
  -7   7   6      243.55      208.24     17.86 o
  -6   7   6      115.64      105.64     13.88 o
  -5   7   6      288.16      309.92     17.99 o
  -4   7   6      580.14      599.22     44.13 o
  -3   7   6       34.54       44.30      8.76 o
  -2   7   6        3.12        3.08      7.83 o
  -1   7   6       79.91       61.31     12.35 o
   0   7   6     1054.16     1021.62     46.50 o
   1   7   6       39.30       41.03     11.51 o
   2   7   6       33.24       51.80     11.84 o
   3   7   6        3.37        8.15     10.87 o
   4   7   6      175.98      187.11     28.45 o
   5   7   6       67.43       82.51     21.56 o
 -13   8   6        3.40      -13.94     13.94 o
 -12   8   6       13.98        4.77     14.42 o
 -11   8   6       27.11       24.61     25.01 o
 -10   8   6        2.57      -16.60     16.60 o
  -9   8   6        3.30        3.65      9.29 o
  -8   8   6        2.18       -8.44      8.44 o
  -7   8   6       66.68       81.53     10.79 o
  -6   8   6      173.02      191.65     19.57 o
  -5   8   6       45.88       43.34     11.65 o
  -4   8   6        0.31       -8.62      8.65 o
  -3   8   6      140.89      149.56     18.84 o
  -2   8   6        6.30        0.31      9.15 o
  -1   8   6      170.50      157.83     20.75 o
   0   8   6      376.42      356.69     75.89 o
   1   8   6      310.00      268.59     27.44 o
   2   8   6      114.84       96.94     19.01 o
   3   8   6        0.74       14.07     15.04 o
   4   8   6       13.49       33.32     16.60 o
 -13   9   6        1.14      -20.48     20.48 o
 -12   9   6        0.29        4.74     14.03 o
 -11   9   6        1.70       -1.89     15.09 o
 -10   9   6       11.96       23.51     14.55 o
  -9   9   6       29.01       22.82      9.41 o
  -8   9   6       69.99       81.30     11.75 o
  -7   9   6       34.03       20.85     10.81 o
  -6   9   6      272.24      249.91     19.71 o
  -5   9   6       16.87       19.64     10.72 o
  -4   9   6        0.17       -4.47     12.21 o
  -3   9   6       54.01       63.55     15.59 o
  -2   9   6      163.03      168.85     14.89 o
  -1   9   6      152.15      132.37     21.01 o
   0   9   6        3.47       23.57     15.38 o
   1   9   6        2.92       18.29     17.03 o
   2   9   6       61.41       77.46     17.99 o
   3   9   6       49.89       51.15     18.97 o
 -12  10   6        1.89       13.39     21.34 o
 -11  10   6        0.45       -3.37     18.11 o
 -10  10   6        0.93       -2.93     11.13 o
  -9  10   6        4.62       18.31     11.77 o
  -8  10   6       12.28       36.67     12.20 o
  -7  10   6      102.38       81.31     13.71 o
  -6  10   6        3.86        7.72     13.12 o
  -5  10   6       19.46       54.80     15.59 o
  -4  10   6       74.10       69.33     16.14 o
  -3  10   6       98.55       94.93     21.56 o
  -2  10   6        0.45      -21.13     22.42 o
  -1  10   6      141.26      131.52     31.91 o
   0  10   6      109.35       99.61     28.89 o
   1  10   6        1.80       12.51     24.58 o
   2  10   6        6.66        2.16     24.58 o
 -12  11   6       10.92       -1.12     16.14 o
 -11  11   6        5.89        0.42     15.99 o
 -10  11   6        0.07       15.95     11.73 o
  -9  11   6        0.17       -2.18     11.54 o
  -8  11   6        0.53        4.91     10.93 o
  -7  11   6       53.30       43.01     30.40 o
  -6  11   6        0.13       11.33     12.65 o
  -5  11   6        8.69        5.86     13.98 o
  -4  11   6       58.94       50.11     16.06 o
  -3  11   6       45.21       -0.67     14.71 o
  -2  11   6       22.85       19.40     26.30 o
  -1  11   6       28.21       68.13     30.18 o
   0  11   6       58.42       51.31     29.32 o
   1  11   6       34.88       41.40     28.89 o
 -11  12   6        9.68       -7.86     16.37 o
 -10  12   6       10.26       -7.97     14.99 o
  -9  12   6        1.07        6.56     11.76 o
  -8  12   6        3.01        5.61     18.54 o
  -7  12   6       13.69       21.94     18.97 o
  -6  12   6        2.10       -4.20     14.18 o
  -5  12   6        6.04       31.71     15.74 o
  -4  12   6        0.25       -3.44     29.54 o
  -3  12   6       14.22      -12.63     15.23 o
  -2  12   6       85.34       58.64     32.77 o
  -1  12   6        1.20       42.26     28.89 o
  -9  13   6       17.59       42.69     20.70 o
  -8  13   6       50.53       60.80     21.13 o
  -7  13   6        3.11       24.58     21.99 o
  -6  13   6       40.86       -9.40     15.82 o
  -5  13   6       39.49       20.49     16.98 o
  -4  13   6        5.64        4.58     16.89 o
  -3  13   6        0.08      -15.95     26.73 o
   0 -13   7       39.83       40.34     16.52 o
   1 -13   7        2.82        3.56     11.13 o
   2 -13   7        2.40        8.51     10.52 o
   3 -13   7       25.62       27.71     16.29 o
   4 -13   7       38.86       44.27     17.68 o
   5 -13   7       22.48       23.11     13.15 o
   6 -13   7        3.76       11.29     12.58 o
   7 -13   7       32.97       45.13     14.48 o
  -2 -12   7        4.07       30.93     20.40 o
  -1 -12   7       18.09       17.59     13.07 o
   0 -12   7       81.58       72.32     14.44 o
   1 -12   7       34.42       34.84     13.19 o
   2 -12   7      229.57      257.80     18.17 o
   3 -12   7        0.04        2.19     11.08 o
   4 -12   7       70.14       60.51     12.49 o
   5 -12   7       45.25       75.43     12.80 o
   6 -12   7       15.23       23.03     12.96 o
   7 -12   7        0.23       -4.61     12.07 o
   8 -12   7       11.26       32.92     12.32 o
  -4 -11   7        7.12       -1.62     17.09 o
  -3 -11   7       75.27       82.70     20.26 o
  -2 -11   7       92.63      102.14     16.73 o
  -1 -11   7      180.68      178.82     17.90 o
   0 -11   7        9.17       18.30      9.52 o
   1 -11   7       12.68       12.68      8.75 o
   2 -11   7       10.31        4.30      6.95 o
   3 -11   7       52.71       61.11     10.69 o
   4 -11   7        4.33        5.81      9.70 o
   5 -11   7       28.36       36.58     10.18 o
   6 -11   7       51.47       49.81     10.08 o
   7 -11   7       19.06       24.37     16.52 o
   8 -11   7        0.06       -8.44      8.44 o
   9 -11   7       15.59       28.35     15.63 o
  -5 -10   7        5.60       24.21     13.66 o
  -4 -10   7       34.01       25.70     18.02 o
  -3 -10   7       12.76       11.78     12.87 o
  -2 -10   7       30.74       26.88     13.01 o
  -1 -10   7      322.77      329.64     19.82 o
   0 -10   7      388.22      424.27     21.81 o
   1 -10   7      197.67      178.84     11.93 o
   2 -10   7     1174.97     1149.50     37.80 o
   3 -10   7      542.28      526.39     26.64 o
   4 -10   7      121.35      118.93      9.79 o
   5 -10   7       15.24       33.09     10.77 o
   6 -10   7       32.41       26.99      8.65 o
   7 -10   7        9.08       -0.97      7.83 o
   8 -10   7       26.79       29.52     13.06 o
   9 -10   7        2.73        7.52      7.44 o
  10 -10   7        5.92       -5.66     11.80 o
  -6  -9   7        8.26       18.44     17.05 o
  -5  -9   7        2.97        3.44     13.84 o
  -4  -9   7      102.98      104.64     20.56 o
  -3  -9   7      270.85      295.00     19.77 o
  -2  -9   7        7.78        4.62      9.85 o
  -1  -9   7       19.94        6.41     10.29 o
   0  -9   7       41.30       45.52      8.48 o
   1  -9   7      561.19      588.48     22.23 o
   2  -9   7      106.91      110.06     10.95 o
   3  -9   7       76.62       75.27      8.30 o
   4  -9   7       89.73      110.71      8.69 o
   5  -9   7      280.76      274.12     13.27 o
   6  -9   7       67.59       67.43      8.90 o
   7  -9   7       17.43       19.56      7.13 o
   8  -9   7       24.00       23.97      6.71 o
   9  -9   7        5.25       14.60      6.19 o
  10  -9   7        8.68       25.53      8.38 o
  -7  -8   7       25.82       19.52     15.43 o
  -6  -8   7        8.34       26.74     14.57 o
  -5  -8   7        0.13       27.61     12.80 o
  -4  -8   7      105.34      115.29     13.96 o
  -3  -8   7      419.70      403.76     20.17 o
  -2  -8   7      357.33      373.33     18.52 o
  -1  -8   7       23.19       24.69      7.75 o
   0  -8   7       46.01       63.51      8.22 o
   1  -8   7      636.45      640.39     21.02 o
   2  -8   7      466.72      402.79     17.10 o
   3  -8   7       22.32       18.83      6.34 o
   4  -8   7        3.22        6.86      5.86 o
   5  -8   7      149.90      151.00      7.53 o
   6  -8   7      190.91      196.56      9.03 o
   7  -8   7       61.85       52.41      5.55 o
   8  -8   7        4.15        6.16      5.37 o
   9  -8   7        0.56       -1.72      6.86 o
  10  -8   7        3.47        8.36     13.37 o
  -8  -7   7        0.35        8.89     17.68 o
  -7  -7   7        0.12      -12.16     12.16 o
  -6  -7   7       11.79        7.58     12.75 o
  -5  -7   7      211.51      158.36     15.61 o
  -4  -7   7      473.60      470.81     25.07 o
  -3  -7   7      131.07      147.23     12.03 o
  -2  -7   7     1106.50     1112.76     34.53 o
  -1  -7   7      232.25      231.65     11.87 o
   0  -7   7      244.06      235.05     11.31 o
   1  -7   7      189.73      185.43      8.05 o
   2  -7   7      400.20      394.32     14.62 o
   3  -7   7      183.38      193.71      8.98 o
   4  -7   7       22.91       26.22      5.01 o
   5  -7   7       21.39       25.81      3.98 o
   6  -7   7      100.15      103.93      6.40 o
   7  -7   7       43.45       53.09      6.86 o
   8  -7   7        2.68       -3.85      6.68 o
   9  -7   7        0.21       -0.56      5.22 o
  10  -7   7       44.44       36.39     11.00 o
  -9  -6   7        5.69       19.69     41.83 o
  -8  -6   7       10.60        8.62     14.36 o
  -7  -6   7       28.55       25.74     13.28 o
  -6  -6   7        1.00        6.00     13.19 o
  -5  -6   7       19.31       30.95     11.76 o
  -4  -6   7       11.73        9.98      8.20 o
  -3  -6   7      349.61      364.61     17.76 o
  -2  -6   7     1395.11     1306.09     39.02 o
  -1  -6   7      544.22      524.04     17.24 o
   0  -6   7      445.50      435.33     13.28 o
   1  -6   7       15.78        0.71      5.20 o
   2  -6   7       53.64       60.37      5.34 o
   3  -6   7      306.49      309.68     10.33 o
   4  -6   7      492.68      501.30     13.96 o
   5  -6   7      424.47      449.85     22.71 o
   8  -6   7       71.57       56.22      7.01 o
   9  -6   7       11.50       14.22      5.81 o
  10  -6   7        2.25        6.03     11.86 o
 -10  -5   7       18.98       -2.82     19.45 o
  -9  -5   7       16.88       37.99     18.43 o
  -8  -5   7       79.06       50.71     14.99 o
  -7  -5   7       14.07       22.06     13.16 o
  -6  -5   7      235.28      218.06     23.36 o
  -5  -5   7      112.51      127.35     13.07 o
  -4  -5   7       85.05       92.00     10.71 o
  -3  -5   7        2.33       -2.84      6.52 o
  -2  -5   7      144.83      150.25      8.82 o
  -1  -5   7       69.11       65.03      6.33 o
   0  -5   7      496.46      527.47     13.16 o
   1  -5   7     1463.73     1484.50     36.22 o
   2  -5   7        9.27        0.77      3.57 o
   3  -5   7      488.00      458.06     12.46 o
   4  -5   7     1277.97     1242.70     51.23 o
   5  -5   7      367.48      332.89     38.81 o
   6  -5   7        0.14        3.02     18.11 o
   7  -5   7      212.81      171.62     29.75 o
   8  -5   7        0.97        3.31      5.41 o
   9  -5   7        8.15       12.78      8.28 o
  10  -5   7        2.33        3.57      6.17 o
 -10  -4   7       46.08       15.11     17.84 o
  -9  -4   7       20.33       20.61     17.53 o
  -8  -4   7       87.55       88.92     15.80 o
  -7  -4   7       18.95       11.36     12.26 o
  -6  -4   7      252.66      252.03     17.61 o
  -5  -4   7       37.23       36.74      8.78 o
  -4  -4   7        1.72       -5.29      6.87 o
  -3  -4   7      580.26      609.92     19.65 o
  -2  -4   7      443.34      442.89     14.08 o
  -1  -4   7       30.23       21.96      3.70 o
   0  -4   7        6.64        7.80      2.97 o
   1  -4   7      407.07      398.08     10.94 o
   2  -4   7      601.49      615.91     15.87 o
   3  -4   7       30.02       26.90      3.86 o
   4  -4   7        0.37      -15.52     15.52 o
   5  -4   7      246.72      307.88     37.95 o
   6  -4   7      966.14      924.94     76.32 o
   7  -4   7        2.85       -0.32      4.88 o
   8  -4   7       24.45       29.12      5.95 o
   9  -4   7       13.86        6.61      5.75 o
  10  -4   7       40.65       46.34      7.47 o
 -11  -3   7        0.32       -9.49     22.85 o
 -10  -3   7        6.26       12.13     18.76 o
  -9  -3   7      123.46      137.17     60.37 o
  -8  -3   7       64.87       33.91     13.27 o
  -7  -3   7        0.09       35.74     11.67 o
  -6  -3   7      663.80      625.82     28.50 o
  -5  -3   7       60.53       89.27      8.97 o
  -4  -3   7       75.50       65.83      7.09 o
  -3  -3   7       20.07       16.67      5.22 o
  -2  -3   7      149.41      156.87      7.58 o
  -1  -3   7     1473.99     1416.86     29.18 o
   0  -3   7      291.02      298.14      8.30 o
   1  -3   7        1.42        2.60      3.08 o
   2  -3   7      568.06      534.19     12.97 o
   3  -3   7      680.62      661.30     19.36 o
   4  -3   7       33.37       43.55     19.40 o
   5  -3   7       10.88       12.47      3.92 o
   6  -3   7      262.53      275.26      9.98 o
   7  -3   7       66.54       67.81      6.87 o
   8  -3   7        1.08       -5.77      6.01 o
   9  -3   7        8.10        9.35      6.61 o
  10  -3   7        5.07        0.61      7.11 o
 -11  -2   7        0.13        0.40     36.44 o
 -10  -2   7       34.86        6.04     14.33 o
  -9  -2   7       55.00       48.68     16.57 o
  -8  -2   7      170.14      175.76     29.76 o
  -7  -2   7      267.85      263.69     15.85 o
  -6  -2   7       35.67       24.69      8.56 o
  -5  -2   7       79.85       76.97      7.47 o
  -4  -2   7      235.81      241.99      9.14 o
  -3  -2   7       30.93       20.67      4.27 o
  -2  -2   7       12.37       16.87      3.83 o
  -1  -2   7      350.45      318.68      8.86 o
   0  -2   7     5324.55     5125.69    118.73 o
   1  -2   7      551.88      553.43     15.68 o
   2  -2   7      359.57      351.16     10.71 o
   3  -2   7      607.74      612.71     18.64 o
   4  -2   7     1110.62     1061.93     33.48 o
   5  -2   7       16.72       16.72      3.87 o
   6  -2   7       22.60       27.28      4.76 o
   7  -2   7       33.60       37.75      6.29 o
   8  -2   7       10.32       17.79      6.53 o
   9  -2   7        4.40       19.59      6.89 o
  10  -2   7       11.18       16.45      9.37 o
 -12  -1   7        1.44       11.64     21.13 o
 -11  -1   7       10.69       22.56     16.31 o
 -10  -1   7        0.36       -5.11     14.42 o
  -9  -1   7       38.83       28.32     12.66 o
  -8  -1   7        0.81        6.44      9.52 o
  -7  -1   7        6.64        6.22      8.26 o
  -6  -1   7      157.43      169.17     10.65 o
  -5  -1   7       12.03        6.44      4.70 o
  -4  -1   7      195.08      188.14      8.25 o
  -3  -1   7     1298.29     1286.95     34.66 o
  -2  -1   7      122.76      116.13      5.53 o
  -1  -1   7       86.50       93.76      4.32 o
   0  -1   7     3306.34     3256.40     70.94 o
   1  -1   7      516.39      470.57     13.53 o
   2  -1   7      754.02      863.28     26.94 o
   3  -1   7      354.72      372.09     13.29 o
   4  -1   7      377.68      364.20     12.89 o
   5  -1   7      176.04      181.75     11.47 o
   6  -1   7       24.19       24.46      5.34 o
   7  -1   7        7.65        3.69      5.50 o
   8  -1   7        4.82       13.28      6.98 o
   9  -1   7       24.65       26.74      9.84 o
  10  -1   7        2.31       -6.67     13.10 o
 -12   0   7        6.42       -6.90     21.13 o
 -11   0   7        1.23        7.39     15.10 o
 -10   0   7       17.35       -6.62     11.52 o
  -9   0   7        0.30        3.94     10.98 o
  -8   0   7      106.14       81.45     13.66 o
  -7   0   7       16.42        7.11      8.51 o
  -6   0   7       94.78       83.66      9.26 o
  -5   0   7     1126.73     1170.00     32.51 o
  -4   0   7        4.31       -1.64      4.56 o
  -3   0   7      145.51      122.84      6.33 o
  -2   0   7      523.62      517.32     15.45 o
  -1   0   7     1536.28     1526.29     36.59 o
   0   0   7     1643.52     1751.03     41.73 o
   1   0   7      969.83      936.88     26.92 o
   2   0   7      275.21      256.94      9.94 o
   3   0   7      168.76      188.33      8.41 o
   4   0   7        0.09       -1.64      5.02 o
   5   0   7      265.34      272.82     12.37 o
   6   0   7      438.64      408.01     15.54 o
   7   0   7       28.16       32.07      6.77 o
   8   0   7        7.29        1.82      7.50 o
   9   0   7       12.18       10.45      9.82 o
 -13   1   7        7.47       34.07     22.85 o
 -12   1   7        3.87       26.09     16.47 o
 -11   1   7        0.44       -4.78     11.88 o
 -10   1   7        3.59       -2.59     10.97 o
  -9   1   7       90.31       86.41     13.13 o
  -8   1   7      192.55      204.94     17.97 o
  -7   1   7      410.10      411.63     21.60 o
  -6   1   7      130.23      130.42     10.20 o
  -5   1   7     2487.01     2560.24     72.05 o
  -4   1   7      632.77      653.03     18.20 o
  -3   1   7      206.60      231.47      8.29 o
  -2   1   7      477.92      502.00     16.38 o
  -1   1   7      229.10      215.79      8.51 o
   0   1   7      462.38      451.59     13.38 o
   1   1   7       59.88       65.42      4.59 o
   2   1   7      141.04      139.49      7.50 o
   3   1   7      100.07      113.04      7.86 o
   4   1   7       15.12       13.78      5.85 o
   5   1   7        8.51       -4.39      7.11 o
   6   1   7        0.62        2.89      6.32 o
   7   1   7        4.41       -2.50      7.25 o
   8   1   7        0.20       -3.37      7.62 o
   9   1   7       16.68       24.62     15.03 o
 -13   2   7        0.02        0.96     15.47 o
 -12   2   7        0.04        1.69     20.05 o
 -11   2   7        7.81       13.90     21.52 o
 -10   2   7        7.69       26.13     12.18 o
  -9   2   7        1.51        9.86     15.26 o
  -8   2   7       17.45       14.14     10.43 o
  -7   2   7        1.41       -1.87     10.44 o
  -6   2   7       23.67       22.95      7.59 o
  -5   2   7      859.33      894.36     23.97 o
  -4   2   7      445.35      418.09     12.51 o
  -3   2   7      105.22      101.48      5.98 o
  -2   2   7      639.75      664.06     19.52 o
  -1   2   7      430.47      425.02     13.94 o
   0   2   7     1184.91     1248.50     29.97 o
   1   2   7       60.95       48.58      5.45 o
   2   2   7       53.77       60.06      5.93 o
   3   2   7      159.27      168.26     10.19 o
   4   2   7      472.62      482.35     21.10 o
   5   2   7        0.52       10.98      6.43 o
   6   2   7       18.70       10.29      8.38 o
   7   2   7       52.23       58.09     10.13 o
   8   2   7       13.77       13.21      8.97 o
 -13   3   7        0.07        0.70     15.23 o
 -12   3   7        5.76        1.27     13.67 o
 -11   3   7       25.54       18.48     11.80 o
 -10   3   7       39.83       27.29     11.84 o
  -9   3   7       62.73       36.27     11.93 o
  -8   3   7       86.14       57.83     12.46 o
  -7   3   7      209.07      222.46     15.44 o
  -6   3   7      393.63      428.93     16.91 o
  -5   3   7        0.12        7.53      4.91 o
  -4   3   7      389.88      377.13     12.76 o
  -3   3   7      259.48      259.69      9.98 o
  -2   3   7      348.78      349.00     11.80 o
  -1   3   7       19.77       31.04      5.90 o
   0   3   7     1130.32     1153.04     41.06 o
   1   3   7      925.85      947.65     37.21 o
   2   3   7        3.71       -6.08      6.08 o
   3   3   7       36.01       36.54      7.36 o
   4   3   7      113.53      113.76     10.90 o
   5   3   7      113.94      125.37     11.83 o
   6   3   7        3.88       16.04      8.80 o
   7   3   7       14.67       -6.87     11.34 o
   8   3   7        9.49        4.77     11.85 o
 -13   4   7        2.80      -13.47     13.47 o
 -12   4   7      134.00      115.66     20.40 o
 -11   4   7        1.61       13.86     12.11 o
 -10   4   7       27.73       30.07     12.18 o
  -9   4   7        7.36       15.98     10.36 o
  -8   4   7        6.75        7.14     15.10 o
  -7   4   7      109.30      123.22     10.50 o
  -6   4   7      269.66      295.95     16.42 o
  -5   4   7      133.98      144.39     10.56 o
  -4   4   7      293.85      335.62     15.25 o
  -3   4   7      224.31      251.24     10.19 o
  -2   4   7      513.70      507.20     16.59 o
  -1   4   7      143.53      149.00      8.54 o
   0   4   7      931.45      909.88     30.90 o
   1   4   7      132.12      128.41     11.17 o
   2   4   7      278.02      281.12     15.99 o
   3   4   7       43.22       42.08      8.81 o
   4   4   7        1.08       -7.68      7.68 o
   5   4   7      222.50      204.21     15.25 o
   6   4   7       74.29       70.65     13.60 o
   7   4   7        0.45       15.09     16.16 o
 -13   5   7        0.70       -4.74     16.16 o
 -12   5   7      143.05       99.64     24.79 o
 -11   5   7        0.26       12.55     11.45 o
 -10   5   7        6.59       -1.54     11.11 o
  -9   5   7      241.77      210.81     18.57 o
  -8   5   7       87.06       95.63     13.81 o
  -7   5   7        0.07        2.08      7.51 o
  -6   5   7       94.98       79.88      9.50 o
  -5   5   7      217.12      225.70     13.08 o
  -4   5   7      150.60      150.13      9.15 o
  -3   5   7      118.08      112.80      8.95 o
  -2   5   7      102.91       78.38      8.54 o
  -1   5   7        3.08        7.62      7.23 o
   0   5   7      363.61      325.64     21.06 o
   1   5   7       21.49       12.17      8.22 o
   2   5   7      102.79      106.14     10.90 o
   3   5   7      226.06      228.55     15.79 o
   4   5   7      381.88      354.96     23.67 o
   5   5   7       17.03       18.45     11.27 o
   6   5   7       36.14       38.25     13.81 o
 -13   6   7        5.27       30.27     42.26 o
 -12   6   7       48.09       47.55     24.79 o
 -11   6   7       19.15       -1.42     14.12 o
 -10   6   7       70.57       51.64     14.31 o
  -9   6   7        5.88      -10.21     10.21 o
  -8   6   7        2.33        7.28     11.02 o
  -7   6   7       64.25       74.33     10.87 o
  -6   6   7       73.12       87.88      9.97 o
  -5   6   7       40.46       33.72      8.58 o
  -4   6   7     1550.23     1539.07     49.71 o
  -3   6   7      924.03      892.15     34.91 o
  -2   6   7      252.66      261.38     14.50 o
  -1   6   7       84.58       86.08     13.04 o
   0   6   7      318.65      322.66     21.64 o
   1   6   7       83.30       50.45     11.45 o
   2   6   7        1.53      -10.33     10.33 o
   3   6   7      106.04      109.55     14.26 o
   4   6   7       37.34       20.07     19.98 o
   5   6   7       14.81       11.86     12.08 o
   6   6   7        0.09       12.85     23.19 o
 -13   7   7        4.67       -6.57     14.98 o
 -12   7   7        5.18        7.53     14.91 o
 -11   7   7       20.73        8.19     14.33 o
 -10   7   7        0.61        3.27     11.45 o
  -9   7   7       14.00        2.91     10.70 o
  -8   7   7        2.64        3.97      9.06 o
  -7   7   7        0.65        6.63      8.63 o
  -6   7   7        2.79       -2.60      8.82 o
  -5   7   7      290.05      298.80     20.29 o
  -4   7   7        4.25        4.64     10.65 o
  -3   7   7       50.01       52.04     12.16 o
  -2   7   7     1006.51     1026.37     50.35 o
  -1   7   7       14.81       12.66     11.06 o
   0   7   7       55.69       78.49     16.06 o
   1   7   7      288.99      296.00     31.25 o
   2   7   7       82.08       84.24     14.33 o
   3   7   7        2.30       -0.05     11.28 o
   4   7   7      100.00      124.09     16.23 o
   5   7   7       62.40       46.84     17.68 o
 -13   8   7        0.42      -14.67     14.67 o
 -12   8   7        0.02       14.87     15.38 o
 -11   8   7        0.52        6.28     20.70 o
 -10   8   7        1.30        6.54     11.88 o
  -9   8   7        2.74        6.96      9.40 o
  -8   8   7        1.45       -4.82      8.73 o
  -7   8   7       25.58       32.59      9.97 o
  -6   8   7     1077.21     1116.76     49.96 o
  -5   8   7      115.76      116.80     16.87 o
  -4   8   7       25.62       17.12     11.28 o
  -3   8   7        9.21      -10.73     10.73 o
  -2   8   7      304.15      312.61     23.80 o
  -1   8   7       75.82       83.64     29.11 o
   0   8   7        1.27        9.25     14.18 o
   1   8   7       33.48       20.56     14.32 o
   2   8   7       95.34       67.96     17.99 o
   3   8   7       57.48       22.47     16.26 o
   4   8   7        1.06       -0.75     16.29 o
 -13   9   7        1.09       -6.04     21.56 o
 -12   9   7        1.63       22.81     15.07 o
 -11   9   7        0.77      -20.50     20.91 o
 -10   9   7        0.04        6.13     17.90 o
  -9   9   7       22.41       16.69     10.24 o
  -8   9   7        1.06       -6.38      9.48 o
  -7   9   7        1.96       -4.87      9.20 o
  -6   9   7        4.44       16.65     13.37 o
  -5   9   7       59.08       49.91     15.78 o
  -4   9   7       50.87       48.07     15.12 o
  -3   9   7        2.04       -3.49     33.63 o
  -2   9   7      242.98      230.83     21.36 o
  -1   9   7      357.66      366.61     47.00 o
   0   9   7       57.31       44.53     17.90 o
   1   9   7        0.35        5.10     15.52 o
   2   9   7       22.58       -2.34     35.14 o
   3   9   7       22.44       11.19     17.98 o
 -12  10   7        0.77      -13.68     13.68 o
 -11  10   7       37.21       64.38     17.84 o
 -10  10   7        0.38        6.03     13.82 o
  -9  10   7        5.91        9.76     10.26 o
  -8  10   7       68.59       59.10     13.66 o
  -7  10   7       65.27      108.20     18.02 o
  -6  10   7       34.01       50.76     15.85 o
  -5  10   7       39.52       49.56     15.83 o
  -4  10   7       55.94       44.87     15.95 o
  -3  10   7      147.45       94.87     28.46 o
  -2  10   7       39.53       28.46     24.15 o
  -1  10   7        7.08        2.59     22.85 o
   0  10   7       14.02        4.31     21.99 o
   1  10   7       27.11       47.00     27.17 o
 -11  11   7        0.62       -8.88     27.17 o
 -10  11   7       13.17       -7.49     36.65 o
  -9  11   7       21.43       31.38     15.47 o
  -8  11   7       11.68       -6.15     19.64 o
  -7  11   7       12.80       23.97     13.78 o
  -6  11   7       29.53       10.14     13.37 o
  -5  11   7        0.37        7.75     14.60 o
  -4  11   7        0.96        4.74     16.39 o
  -3  11   7       51.74       56.06     25.01 o
  -2  11   7       55.57       56.06     27.17 o
  -1  11   7        8.54      -22.42     22.42 o
   0  11   7        2.05      -23.29     23.29 o
 -10  12   7        0.08        3.68     15.30 o
  -9  12   7        2.41       28.75     18.11 o
  -8  12   7        1.15        7.47     15.02 o
  -7  12   7        5.37       -1.33     35.14 o
  -6  12   7        6.53      -14.69     14.98 o
  -5  12   7        1.27        3.61     15.10 o
  -4  12   7        0.32       -9.78     15.64 o
  -3  12   7       10.98      -22.42     22.42 o
  -2  12   7       13.04       26.30     26.73 o
  -8  13   7       15.41       -1.29     19.84 o
  -7  13   7        2.52        6.82     20.91 o
  -6  13   7       20.34       25.07     17.74 o
  -5  13   7        1.32        2.25     16.02 o
   1 -13   8      106.66      108.73     15.94 o
   2 -13   8       56.56       81.19     20.06 o
   3 -13   8        0.80       15.96     30.83 o
   4 -13   8       63.29       57.47     13.53 o
   5 -13   8       66.50       74.91     14.32 o
   6 -13   8       46.43       69.49     17.46 o
  -2 -12   8        8.27       30.98     13.77 o
  -1 -12   8        3.19       -1.14     11.90 o
   0 -12   8        0.49        5.11     14.15 o
   1 -12   8       35.07       42.55     11.91 o
   2 -12   8       54.34       43.54     13.25 o
   3 -12   8       59.04       62.73     13.07 o
   4 -12   8       15.55       24.91     11.70 o
   5 -12   8       49.31       54.29     12.69 o
   6 -12   8      131.12      152.52     18.29 o
   7 -12   8        0.53       26.11     12.49 o
  -3 -11   8       28.34       29.90     14.95 o
  -2 -11   8       99.19       77.89     15.21 o
  -1 -11   8       33.54       28.30     11.06 o
   0 -11   8       76.81       68.10     17.37 o
   1 -11   8       37.18       20.34      8.32 o
   2 -11   8       74.59       82.51     11.69 o
   3 -11   8       37.06       37.06      9.62 o
   4 -11   8        6.97        6.58      8.83 o
   5 -11   8        9.03       10.62     20.70 o
   6 -11   8       36.80       27.23     13.81 o
   7 -11   8        1.25        1.65     12.38 o
   8 -11   8       16.27       18.49      8.62 o
  -5 -10   8       41.61       52.91     19.48 o
  -4 -10   8       44.71       17.06     16.87 o
  -3 -10   8      113.66      133.01     17.19 o
  -2 -10   8        3.68       -7.21     12.94 o
  -1 -10   8       63.30       76.60     11.66 o
   0 -10   8       42.75       53.28     10.10 o
   1 -10   8       42.78       45.12      7.70 o
   2 -10   8       67.44       66.52     10.78 o
   3 -10   8      663.67      672.34     28.75 o
   4 -10   8      228.13      241.92     13.07 o
   5 -10   8       28.34       42.34      8.08 o
   6 -10   8        1.10       -7.35      7.35 o
   7 -10   8       60.96       56.56      8.78 o
   8 -10   8        1.13       -9.93      9.93 o
   9 -10   8        1.20       -3.63      8.22 o
  -6  -9   8        2.25       30.41     14.94 o
  -5  -9   8       15.15        7.70     16.17 o
  -4  -9   8       28.13       34.60     13.58 o
  -3  -9   8      224.93      247.28     20.83 o
  -2  -9   8      241.22      247.86     17.39 o
  -1  -9   8        4.01       -0.89      9.71 o
   0  -9   8      153.43      172.06     13.02 o
   1  -9   8      463.58      471.39     18.92 o
   2  -9   8      167.62      199.82     13.81 o
   3  -9   8        3.74       -6.14      6.49 o
   4  -9   8      247.04      255.24     12.52 o
   5  -9   8        5.88        8.09      6.55 o
   6  -9   8        3.89       10.26      6.02 o
   7  -9   8        0.56        5.86      6.46 o
   8  -9   8       12.17       22.61      7.60 o
   9  -9   8       20.14       16.16     10.78 o
  -7  -8   8        6.69       -3.65     18.65 o
  -6  -8   8       47.03       72.37     16.22 o
  -5  -8   8      150.94      145.15     17.78 o
  -4  -8   8        2.43        4.34     12.44 o
  -3  -8   8      143.98      162.46     13.18 o
  -2  -8   8      420.77      421.38     21.91 o
  -1  -8   8      272.87      270.11     18.26 o
   0  -8   8      129.21      134.16      9.81 o
   1  -8   8       87.00       85.19      6.48 o
   2  -8   8       81.19       88.83      8.61 o
   3  -8   8      153.19      172.09     12.90 o
   4  -8   8        2.75        9.92      5.49 o
   5  -8   8       45.58       42.63      5.45 o
   6  -8   8      266.32      271.88     12.31 o
   7  -8   8       43.95       42.86      5.64 o
   8  -8   8        0.82       -7.33      7.33 o
  -8  -7   8        5.73       12.11     15.97 o
  -7  -7   8        0.08       -5.71     12.74 o
  -6  -7   8        0.77        3.76     12.51 o
  -5  -7   8      483.92      484.64     26.26 o
  -4  -7   8      185.42      193.12     16.09 o
  -3  -7   8        1.13       -0.31      7.48 o
  -2  -7   8       10.79       19.80      7.13 o
  -1  -7   8      265.85      267.52     13.91 o
   0  -7   8      294.81      272.22     12.17 o
   1  -7   8        1.47        5.71      6.58 o
   2  -7   8      140.31      151.10      9.41 o
   3  -7   8      171.27      183.46      8.75 o
   4  -7   8       71.92       76.28      5.52 o
   5  -7   8       75.66       79.56      4.87 o
   6  -7   8        0.79        0.99      5.16 o
  -9  -6   8       15.37        8.18     24.58 o
  -8  -6   8       17.01       -4.97     17.43 o
  -7  -6   8        4.52       10.78     13.16 o
  -6  -6   8       95.63       80.52     14.85 o
  -5  -6   8      100.58      110.39     16.49 o
  -4  -6   8      877.42      895.69     42.22 o
  -3  -6   8      349.55      378.74     18.54 o
  -2  -6   8      176.77      184.40     11.05 o
  -1  -6   8        8.98        4.37      6.22 o
   0  -6   8       12.19       10.17      5.67 o
   1  -6   8      104.88      113.19      7.83 o
   2  -6   8        4.54        5.60      4.82 o
   3  -6   8        8.86        4.60      3.85 o
   4  -6   8       28.94       25.44      3.90 o
   5  -6   8       85.09      122.89     27.17 o
   6  -6   8       22.43       13.37     21.13 o
   7  -6   8      105.42       69.86     24.58 o
   9  -6   8        0.32        9.49      9.49 o
  10  -6   8        5.48        5.54      5.87 o
  -9  -5   8        2.97       19.70     18.45 o
  -8  -5   8        2.49        8.33     13.35 o
  -7  -5   8       48.09       47.88     14.11 o
  -6  -5   8       25.80       13.01     10.24 o
  -5  -5   8      139.88      126.54     14.62 o
  -4  -5   8      771.90      794.26     29.69 o
  -3  -5   8      614.89      636.96     22.40 o
  -2  -5   8      227.11      241.82     13.52 o
  -1  -5   8      251.35      288.02     11.41 o
   0  -5   8      834.82      883.59     21.21 o
   1  -5   8      444.59      443.20     13.38 o
   2  -5   8      142.77      132.38      6.18 o
   3  -5   8       53.19       60.05      4.14 o
   4  -5   8       21.25       15.39      5.31 o
   5  -5   8      286.22      293.65     37.52 o
   6  -5   8      645.58      649.83     61.23 o
   7  -5   8       63.56        0.43     21.99 o
   8  -5   8       73.74       32.77     23.72 o
   9  -5   8        1.88       -3.71      5.37 o
  10  -5   8       16.45       20.59      7.19 o
 -10  -4   8       17.95       41.67     35.14 o
  -9  -4   8        4.06       -7.70     15.54 o
  -8  -4   8        1.77      -12.05     12.05 o
  -7  -4   8       98.42      104.72     15.83 o
  -6  -4   8      114.37      116.17     13.28 o
  -5  -4   8        5.76        9.94      8.20 o
  -4  -4   8       31.04       32.01      7.51 o
  -3  -4   8       20.98       20.83      6.84 o
  -2  -4   8        7.39        6.69      4.93 o
  -1  -4   8     1714.14     1709.69     36.61 o
   0  -4   8     1794.35     1846.02     41.96 o
   1  -4   8      124.11      123.89      6.13 o
   2  -4   8      377.04      385.97     11.31 o
   3  -4   8       14.63        8.03      3.65 o
   4  -4   8      116.56       88.83     25.87 o
   5  -4   8     2153.39     1968.46    141.87 o
   6  -4   8       97.06      128.93     28.46 o
   7  -4   8        6.83        0.64      5.38 o
   8  -4   8        0.47        5.88      4.18 o
   9  -4   8       12.68       10.38      5.54 o
  10  -4   8        7.49       13.06      6.32 o
 -11  -3   8        1.30       -2.15     17.79 o
 -10  -3   8        0.13      -13.73     16.43 o
  -9  -3   8       11.08       23.64     12.62 o
  -8  -3   8       89.69       91.38     15.18 o
  -7  -3   8        9.19       -9.42      9.42 o
  -6  -3   8       27.51       50.54     13.57 o
  -5  -3   8      195.16      203.74     16.19 o
  -4  -3   8      166.33      163.42     10.28 o
  -3  -3   8        0.26       -1.80      4.98 o
  -2  -3   8       40.01       46.25      5.37 o
  -1  -3   8      408.96      384.65     10.16 o
   0  -3   8     1311.88     1329.02     30.80 o
   1  -3   8      288.80      272.06      9.13 o
   2  -3   8      336.08      333.50      9.99 o
   3  -3   8       44.70       45.57      4.25 o
   4  -3   8     2847.04     2695.72     80.30 o
   5  -3   8        4.26        6.34      3.69 o
   6  -3   8       83.54       78.55      5.12 o
   7  -3   8       56.79       58.35      5.92 o
   8  -3   8       31.63       27.10      5.94 o
   9  -3   8        0.08       -0.70      5.93 o
  10  -3   8       34.03       27.60     10.98 o
 -11  -2   8        2.16       15.95     18.57 o
 -10  -2   8        0.30       -2.44     24.15 o
  -9  -2   8        3.12       -2.71     19.59 o
  -8  -2   8      232.50      194.11     20.75 o
  -7  -2   8      424.98      406.36     22.72 o
  -6  -2   8      979.19      954.58     38.21 o
  -5  -2   8        0.36       -4.04      7.15 o
  -4  -2   8      583.42      571.70     17.16 o
  -3  -2   8      374.21      390.59     12.21 o
  -2  -2   8      658.77      600.29     16.07 o
  -1  -2   8       15.29        8.86      3.49 o
   0  -2   8      384.76      373.97     10.85 o
   1  -2   8      298.54      277.40      9.85 o
   2  -2   8       14.98       16.26      4.24 o
   3  -2   8       23.15       25.99      4.18 o
   4  -2   8      181.74      165.59      8.90 o
   5  -2   8        3.93        6.04      4.75 o
   6  -2   8        1.45        0.20      4.82 o
   7  -2   8       86.29       85.93      7.48 o
   8  -2   8       16.86       14.36      6.75 o
   9  -2   8       27.44       24.10      7.65 o
 -12  -1   8        0.35      -11.64     25.01 o
 -11  -1   8       25.19       20.46     16.82 o
 -10  -1   8        0.74        1.98     14.73 o
  -9  -1   8        5.11        3.73     11.38 o
  -8  -1   8       48.76       34.75     11.84 o
  -7  -1   8       71.79       59.22     11.27 o
  -6  -1   8      243.59      223.74     16.36 o
  -5  -1   8      219.84      219.96      9.70 o
  -4  -1   8       33.54       34.67      5.23 o
  -3  -1   8      926.90     1031.58     26.74 o
  -2  -1   8     2733.37     2776.46     65.89 o
  -1  -1   8      884.90      871.46     19.74 o
   0  -1   8       23.36       25.69      4.29 o
   1  -1   8      889.05      829.11     24.41 o
   2  -1   8      274.97      282.01     10.66 o
   3  -1   8       29.22       29.70      5.59 o
   4  -1   8       24.67       16.18      4.43 o
   5  -1   8       55.22       48.83      5.55 o
   6  -1   8       13.35       22.19      5.56 o
   7  -1   8        0.12        6.02      6.14 o
   8  -1   8        0.05        6.31      7.02 o
   9  -1   8        0.33       -5.22     15.20 o
 -12   0   8        0.41        6.47     22.85 o
 -11   0   8        2.60       19.09     15.82 o
 -10   0   8        8.75       18.98     15.24 o
  -9   0   8        4.41       12.78     13.66 o
  -8   0   8       82.22       82.56     18.04 o
  -7   0   8      164.19      171.77     14.59 o
  -6   0   8      666.85      626.61     35.96 o
  -5   0   8      309.63      318.15     14.32 o
  -4   0   8      218.55      222.31     11.23 o
  -3   0   8       42.14       44.21      5.17 o
  -2   0   8     1360.32     1375.24     34.09 o
  -1   0   8      192.30      165.87      6.95 o
   0   0   8      152.50      153.63      6.42 o
   1   0   8      344.68      385.67     13.66 o
   2   0   8      521.35      496.46     17.42 o
   3   0   8       95.23      108.73      7.54 o
   4   0   8       17.45       17.96      5.55 o
   5   0   8       92.39       93.28      7.53 o
   6   0   8       76.41       66.02      7.27 o
   7   0   8       95.57       94.53      8.43 o
   8   0   8       36.52       40.40     23.78 o
   9   0   8       10.31       -0.37     10.07 o
 -12   1   8        0.15       22.42     23.72 o
 -11   1   8       24.66       26.20     17.44 o
 -10   1   8       22.50       29.84     15.24 o
  -9   1   8       28.37       19.56     12.74 o
  -8   1   8       23.62       21.36     11.58 o
  -7   1   8      237.07      241.83     16.73 o
  -6   1   8       79.01       87.91      9.66 o
  -5   1   8      564.39      573.26     27.58 o
  -4   1   8       46.18       26.86      5.34 o
  -3   1   8        1.54       -0.44      4.17 o
  -2   1   8     1446.38     1476.59     39.19 o
  -1   1   8     1073.43     1071.82     29.70 o
   0   1   8      484.16      447.11     13.25 o
   1   1   8        4.93        4.08      5.54 o
   2   1   8        4.89        8.70      5.65 o
   3   1   8       62.93       44.05      6.65 o
   4   1   8      141.76      161.07      9.74 o
   5   1   8       49.86       61.98      8.87 o
   6   1   8       13.04        6.89      7.67 o
   7   1   8       18.03       22.69      8.18 o
   8   1   8       41.18       44.69     11.90 o
 -13   2   8        7.57       35.36     24.15 o
 -12   2   8        0.06        3.45     21.99 o
 -11   2   8       18.14       17.70     21.56 o
 -10   2   8       14.56        7.20     14.26 o
  -9   2   8       66.03       44.36     13.03 o
  -8   2   8      175.28      187.23     24.72 o
  -7   2   8      740.65      748.90     32.49 o
  -6   2   8      320.20      349.97     17.02 o
  -5   2   8      135.54      134.24      8.67 o
  -4   2   8      662.28      713.24     24.22 o
  -3   2   8      283.24      268.57     10.22 o
  -2   2   8       45.70       52.08      6.02 o
  -1   2   8       70.78       73.95      6.87 o
   0   2   8      480.43      512.36     15.97 o
   1   2   8      458.00      454.91     17.31 o
   2   2   8      277.33      271.13     12.16 o
   3   2   8       47.65       45.42      7.09 o
   4   2   8        1.80        0.01      6.18 o
   5   2   8      209.15      202.53     20.26 o
   6   2   8        3.34       -7.75      7.75 o
   7   2   8        0.95       -8.47      8.47 o
   8   2   8        4.30       17.45      9.25 o
 -13   3   8        3.11      -11.21     21.99 o
 -12   3   8       48.01       87.54     28.46 o
 -11   3   8       10.17        7.03     11.80 o
 -10   3   8       55.57       46.40     14.10 o
  -9   3   8        4.83        4.74     11.10 o
  -8   3   8       29.59       12.77     18.46 o
  -7   3   8      273.21      264.99     17.32 o
  -6   3   8      186.62      211.19     11.91 o
  -5   3   8       33.89       35.39      6.69 o
  -4   3   8      131.66      148.89      8.86 o
  -3   3   8      161.84      181.50      8.73 o
  -2   3   8      264.69      285.06     11.82 o
  -1   3   8      127.34      118.50      8.55 o
   0   3   8       16.58        9.07      6.22 o
   1   3   8      182.36      178.01     11.21 o
   2   3   8      694.88      731.54     29.13 o
   3   3   8       64.01       96.26     11.14 o
   4   3   8        0.62        3.24      7.53 o
   5   3   8      128.34      109.73     11.71 o
   6   3   8       72.01       85.01     11.31 o
   7   3   8        5.03       11.12      9.74 o
 -13   4   8        8.48       50.45     25.01 o
 -12   4   8        5.58        7.76     16.77 o
 -11   4   8       14.83       17.35     11.37 o
 -10   4   8        3.04        9.96     11.84 o
  -9   4   8        5.72        1.29     12.91 o
  -8   4   8       12.91        8.17     11.20 o
  -7   4   8        0.11        6.18      7.90 o
  -6   4   8       58.25       70.18      9.10 o
  -5   4   8      156.11      178.21     10.83 o
  -4   4   8        9.73        6.51      6.13 o
  -3   4   8       33.93       42.65      7.18 o
  -2   4   8        8.30       20.78      7.39 o
  -1   4   8      397.99      397.38     19.62 o
   0   4   8       95.94       94.38      9.56 o
   1   4   8       22.04       22.58      8.32 o
   2   4   8      170.84      170.40     13.04 o
   3   4   8      238.49      258.02     15.99 o
   4   4   8       31.53       43.30      9.60 o
   5   4   8        2.94        6.07      9.08 o
   6   4   8        8.78       -4.24     11.20 o
 -13   5   8        1.32       -7.06     16.60 o
 -12   5   8        3.17       14.01     20.27 o
 -11   5   8       17.83       31.14     12.98 o
 -10   5   8        0.33       -6.57     11.61 o
  -9   5   8        4.52       -8.95     20.40 o
  -8   5   8        0.72        0.15      9.17 o
  -7   5   8      111.37      137.40     13.57 o
  -6   5   8       32.71       21.92      8.19 o
  -5   5   8        7.60       10.08      7.19 o
  -4   5   8       19.57       18.59      7.63 o
  -3   5   8        3.84       17.70      7.06 o
  -2   5   8       85.71       87.94     10.42 o
  -1   5   8      932.11      941.11     33.46 o
   0   5   8       76.07       66.16     12.94 o
   1   5   8       60.09       72.90     10.34 o
   2   5   8        3.49       -3.62     11.75 o
   3   5   8      267.71      273.51     25.66 o
   4   5   8      315.81      265.25     25.61 o
   5   5   8       68.59       73.89     13.85 o
   6   5   8        0.93      -11.31     11.31 o
 -13   6   8        5.89      -17.19     37.30 o
 -12   6   8        9.14        4.10     15.55 o
 -11   6   8      130.55      163.68     30.64 o
 -10   6   8       78.18       73.22     14.75 o
  -9   6   8        9.18        7.68     11.20 o
  -8   6   8        6.34       -2.46      8.69 o
  -7   6   8       39.33       38.43      9.94 o
  -6   6   8        2.38       -1.74     10.18 o
  -5   6   8       86.87       86.69     11.09 o
  -4   6   8        9.31        8.74      8.29 o
  -3   6   8      220.19      193.49     29.55 o
  -2   6   8     1087.85     1073.21     48.05 o
  -1   6   8       19.18       45.31      9.98 o
   0   6   8      127.29      142.09     16.42 o
   1   6   8      138.10      146.59     24.39 o
   2   6   8       83.87       79.18     12.98 o
   3   6   8        1.84      -10.59     10.59 o
   4   6   8        3.02        1.40     11.43 o
   5   6   8        2.43       -3.95     11.67 o
 -13   7   8        4.78        5.83     24.15 o
 -12   7   8       14.34       28.42     17.07 o
 -11   7   8       10.21        3.45     12.25 o
 -10   7   8        0.20       -0.81     12.16 o
  -9   7   8       14.10        5.74      9.96 o
  -8   7   8       24.99       44.85     10.50 o
  -7   7   8       20.54        6.69      9.35 o
  -6   7   8      261.89      256.43     26.66 o
  -5   7   8      749.86      728.01     31.16 o
  -4   7   8       52.32       67.81     12.87 o
  -3   7   8      104.79      110.11     22.21 o
  -2   7   8      368.91      409.36     26.18 o
  -1   7   8       49.25       47.47     10.62 o
   0   7   8       32.37       25.11     11.91 o
   1   7   8       75.35       75.96     13.91 o
   2   7   8       16.43       32.23     12.20 o
   3   7   8       13.87       29.59     12.68 o
   4   7   8        0.18      -11.73     11.73 o
 -13   8   8        0.10        1.36     29.11 o
 -12   8   8        2.33      -11.49     15.78 o
 -11   8   8        9.73       -6.80     14.55 o
 -10   8   8        4.85      -11.90     11.90 o
  -9   8   8        0.40        2.09      9.47 o
  -8   8   8      152.39      167.77     17.31 o
  -7   8   8        4.46       -0.72     18.16 o
  -6   8   8       46.99       39.63     16.96 o
  -5   8   8       28.84       38.80     14.67 o
  -4   8   8      166.36      195.05     18.29 o
  -3   8   8        0.11      -17.72     21.78 o
  -2   8   8       72.78       91.28     15.10 o
  -1   8   8      185.63      214.99     25.22 o
   0   8   8       49.85       39.40     15.54 o
   1   8   8        4.42       -7.51     14.37 o
   2   8   8       62.22       71.57     18.29 o
   3   8   8       78.93       86.28     19.35 o
 -12   9   8        7.07       12.94     24.15 o
 -11   9   8       15.06       34.07     23.29 o
 -10   9   8        0.13        2.84     11.64 o
  -9   9   8        2.95       -9.45     10.73 o
  -8   9   8       35.67       21.88     12.13 o
  -7   9   8        0.37       -5.64     11.51 o
  -6   9   8        1.12       -3.34     13.50 o
  -5   9   8       44.49       34.79     16.01 o
  -4   9   8       46.94       11.64     21.13 o
  -3   9   8       15.75       17.68     22.42 o
  -2   9   8       33.05       38.41     14.09 o
  -1   9   8      101.95      108.30     19.29 o
   0   9   8       39.89       50.24     18.60 o
   1   9   8       22.30        9.65     15.59 o
   2   9   8        0.70       21.87     47.65 o
 -12  10   8        0.06       21.99     22.85 o
 -11  10   8        4.84       49.59     26.73 o
 -10  10   8        0.19      -14.88     14.88 o
  -9  10   8       35.81       32.94     13.70 o
  -8  10   8        7.98        1.24     11.83 o
  -7  10   8       36.76       24.24     13.70 o
  -6  10   8       27.81       29.24     14.91 o
  -5  10   8        0.89      -12.35     13.44 o
  -4  10   8        5.59        2.59     19.84 o
  -3  10   8      146.11      200.08     37.52 o
  -2  10   8       24.52      -18.11     24.15 o
  -1  10   8        0.08      -24.15     24.15 o
   0  10   8       49.60       51.74     26.73 o
   1  10   8       35.38       87.10     27.60 o
 -11  11   8        6.52        2.16     24.58 o
 -10  11   8        8.74       30.21     16.68 o
  -9  11   8        2.52       -0.53     19.03 o
  -8  11   8        3.67       -3.63     19.66 o
  -7  11   8        7.40       29.84     15.04 o
  -6  11   8       28.21       21.82     15.95 o
  -5  11   8        3.90       27.37     15.78 o
  -4  11   8        0.39        6.04     23.72 o
  -3  11   8       29.45       84.52     29.32 o
  -2  11   8        0.49      -17.25     23.72 o
  -1  11   8       11.49       31.48     27.17 o
 -10  12   8        2.47        3.02     18.97 o
  -9  12   8       16.53       11.79     34.28 o
  -8  12   8        1.88       -9.89     13.55 o
  -7  12   8        0.32       30.88     15.34 o
  -6  12   8        0.07       -0.18     15.85 o
  -5  12   8        5.69      -15.85     15.85 o
  -4  12   8       38.93       31.05     27.60 o
  -3  12   8        6.91       33.20     30.18 o
   2 -13   9       64.63       87.10     30.18 o
   3 -13   9       13.74        8.41     15.86 o
   4 -13   9        6.16      -23.72     23.72 o
  -1 -12   9       59.97       66.78     15.54 o
   0 -12   9        5.87       33.40     11.45 o
   1 -12   9        5.99       10.42      8.16 o
   2 -12   9      117.60      103.62     15.70 o
   3 -12   9       60.40       84.73     12.17 o
   4 -12   9        0.23       -7.48      9.00 o
   5 -12   9       28.29       23.40     13.50 o
   6 -12   9       25.61       27.10     15.31 o
  -3 -11   9        0.44       -0.25     13.23 o
  -2 -11   9        5.77       21.82     13.48 o
  -1 -11   9       15.89       14.16     10.30 o
   0 -11   9       49.48       73.79     10.88 o
   1 -11   9       47.97       54.42     13.52 o
   2 -11   9       35.07       25.67     17.36 o
   3 -11   9       65.29       64.06     10.72 o
   4 -11   9      422.60      443.98     29.14 o
   5 -11   9        1.44       -4.88      9.18 o
   6 -11   9       19.94       32.37      9.86 o
   7 -11   9       73.35       51.63     10.10 o
  -4 -10   9       50.45       52.68     18.05 o
  -3 -10   9       91.04       79.40     22.07 o
  -2 -10   9       10.10       -2.14      9.90 o
  -1 -10   9        4.71        5.59     10.89 o
   0 -10   9      166.30      156.28     12.89 o
   1 -10   9      148.99      145.20     13.59 o
   2 -10   9       29.41       22.19     13.69 o
   3 -10   9       12.94       37.23      8.76 o
   4 -10   9       76.83       76.97      8.74 o
   5 -10   9       11.25       16.19      7.43 o
   6 -10   9        0.58        1.56      6.68 o
   7 -10   9        1.53        4.83      6.95 o
   8 -10   9        3.76       -3.04      7.91 o
  -6  -9   9        1.17       37.84     18.29 o
  -5  -9   9       26.06        9.18     16.43 o
  -4  -9   9       16.31       28.55     13.06 o
  -3  -9   9      131.30      121.51     18.58 o
  -2  -9   9       65.23       98.88     19.27 o
  -1  -9   9      195.26      193.86     14.75 o
   0  -9   9       13.29       24.88      7.32 o
   1  -9   9      314.81      302.77     17.91 o
   2  -9   9      634.40      594.11     25.51 o
   3  -9   9       84.63       93.52      8.71 o
   4  -9   9        0.80        3.49      6.66 o
   5  -9   9       13.75       17.52      6.55 o
   6  -9   9        1.37       -4.60      5.65 o
   7  -9   9        5.99       -0.51      6.99 o
  -7  -8   9        0.64       30.58     15.35 o
  -6  -8   9        1.99        8.66     13.50 o
  -5  -8   9       91.72       92.22     15.73 o
  -4  -8   9      120.21      135.67     20.06 o
  -3  -8   9        0.00        3.64      9.43 o
  -2  -8   9        2.97        9.45      8.58 o
  -1  -8   9      189.78      205.27     12.72 o
   0  -8   9       14.89       23.92      9.42 o
   1  -8   9      149.48      145.88     10.79 o
   2  -8   9      476.10      466.00     18.75 o
   3  -8   9      117.95      133.40      9.23 o
   4  -8   9       54.22       56.32      7.29 o
   5  -8   9        0.28        7.03      4.69 o
   6  -8   9       43.33       34.03      5.17 o
  -8  -7   9        0.87       -3.98     14.86 o
  -7  -7   9       49.38       56.92     21.55 o
  -6  -7   9        1.59      -12.35     12.35 o
  -5  -7   9       66.04       86.24     13.14 o
  -4  -7   9      324.99      327.79     18.33 o
  -3  -7   9       82.47       93.92     11.35 o
  -2  -7   9        0.24        5.44      7.27 o
  -1  -7   9       63.02       60.87      8.17 o
   0  -7   9      124.53      130.60      8.26 o
   1  -7   9      107.58      114.54      9.19 o
   2  -7   9       11.07        6.09      6.07 o
   3  -7   9        4.07        6.31      4.74 o
   4  -7   9       65.76       80.48      6.21 o
   5  -7   9      261.65      252.56      9.14 o
  -9  -6   9        8.57       -3.45     14.08 o
  -8  -6   9        5.88       -3.81     13.48 o
  -7  -6   9       95.99       88.54     18.94 o
  -6  -6   9        0.43       -4.24     11.76 o
  -5  -6   9        1.05       -9.32      9.32 o
  -4  -6   9        6.98       17.12      8.79 o
  -3  -6   9       56.94       63.42      9.24 o
  -2  -6   9      132.99      133.51     10.63 o
  -1  -6   9        1.51        8.40      6.59 o
   0  -6   9      307.89      309.06     14.94 o
   1  -6   9      417.63      462.57     19.80 o
   2  -6   9       73.55       84.10      6.36 o
   3  -6   9        3.46        0.33      5.29 o
   4  -6   9        8.87        8.19      3.63 o
   5  -6   9      279.64      193.61     33.20 o
   6  -6   9       69.18       93.14     26.73 o
   7  -6   9       46.93       26.30     25.01 o
   8  -6   9        3.30        9.92     22.42 o
  -9  -5   9        1.40       34.81     16.80 o
  -8  -5   9       31.50       13.64     16.00 o
  -7  -5   9       53.80       33.50     13.11 o
  -6  -5   9      108.05      109.41     16.46 o
  -5  -5   9      204.06      204.24     16.23 o
  -4  -5   9        1.50        9.63      8.06 o
  -3  -5   9      301.20      315.33     14.56 o
  -2  -5   9      471.00      451.60     17.13 o
  -1  -5   9      184.78      187.47     12.10 o
   0  -5   9        5.49        4.47      5.94 o
   1  -5   9      316.42      328.40     12.08 o
   2  -5   9      250.08      253.67      9.14 o
   3  -5   9       37.46       32.50      5.09 o
   4  -5   9      439.98      445.89     17.73 o
   5  -5   9      313.62      285.46     37.95 o
   6  -5   9       83.48       90.12     27.60 o
   7  -5   9       32.54      -18.97     21.13 o
   8  -5   9       16.79        0.00     24.15 o
   9  -5   9       27.45       17.63      7.92 o
 -10  -4   9        4.05       40.66     22.21 o
  -9  -4   9        7.10       18.48     13.91 o
  -8  -4   9       75.10       67.31     21.44 o
  -7  -4   9        1.01       20.83     12.60 o
  -6  -4   9       58.16       63.80     11.52 o
  -5  -4   9       90.02       93.57     13.20 o
  -4  -4   9       34.34       23.72      8.32 o
  -3  -4   9      262.26      264.28     16.13 o
  -2  -4   9      247.44      244.84     10.10 o
  -1  -4   9      779.95      795.33     20.89 o
   0  -4   9      401.26      389.43     13.47 o
   1  -4   9       27.09       28.54      6.49 o
   2  -4   9      213.06      212.37      7.78 o
   3  -4   9      443.19      466.71     12.82 o
   4  -4   9      433.29      441.96     15.47 o
   5  -4   9      155.98      100.47     27.60 o
   6  -4   9      102.57      100.04     26.30 o
   7  -4   9       85.89       77.07      6.22 o
   8  -4   9        0.28       -4.38      5.08 o
   9  -4   9        1.93       -8.63     10.83 o
 -11  -3   9        4.69       -3.31     36.22 o
 -10  -3   9        0.15        6.09     16.01 o
  -9  -3   9       16.83       16.52     13.10 o
  -8  -3   9       46.90       30.62     13.06 o
  -7  -3   9       51.18       47.95     11.65 o
  -6  -3   9       35.37       49.12     11.64 o
  -5  -3   9        7.02        4.14      7.62 o
  -4  -3   9      156.38      152.18      9.16 o
  -3  -3   9       62.47       60.97      6.78 o
  -2  -3   9      342.53      316.02     11.38 o
  -1  -3   9      183.08      193.50      7.40 o
   0  -3   9      439.24      412.96     16.98 o
   1  -3   9      210.65      212.24      8.83 o
   2  -3   9        0.85       -1.33      4.00 o
   3  -3   9     3106.99     3069.06     77.41 o
   4  -3   9     1689.39     1597.34     44.49 o
   5  -3   9       81.11       89.62      6.46 o
   6  -3   9       18.49       11.94      4.39 o
   7  -3   9       12.30       20.17      4.99 o
   8  -3   9        1.06        4.29      5.82 o
   9  -3   9        1.47        5.94      9.11 o
 -11  -2   9       13.52       26.72     23.72 o
 -10  -2   9       19.89       32.15     18.26 o
  -9  -2   9        8.27        6.14     12.18 o
  -8  -2   9        9.41       10.06     11.76 o
  -7  -2   9       38.77       31.77     11.39 o
  -6  -2   9       18.44       15.36      8.52 o
  -5  -2   9        1.51        2.66      7.62 o
  -4  -2   9        1.59       -5.56      5.56 o
  -3  -2   9      252.88      265.06     10.50 o
  -2  -2   9     1099.59     1049.69     27.11 o
  -1  -2   9        4.97        4.59      3.77 o
   0  -2   9      178.60      181.31      7.95 o
   1  -2   9      233.73      231.88      9.16 o
   2  -2   9      690.56      713.13     20.15 o
   3  -2   9      231.44      255.54      9.62 o
   4  -2   9      120.66      113.80      6.07 o
   5  -2   9       58.99       57.94      5.92 o
   6  -2   9       21.72       30.72      5.66 o
   7  -2   9        1.44        6.80      5.62 o
   8  -2   9       11.11        8.51      6.85 o
   9  -2   9        6.61       -6.60      6.98 o
 -11  -1   9        1.94      -17.82     43.98 o
 -10  -1   9       74.48       57.30     19.04 o
  -9  -1   9       66.04       88.10     15.25 o
  -8  -1   9       39.26       40.01     13.08 o
  -7  -1   9      242.27      223.63     16.20 o
  -6  -1   9      269.34      259.24     15.11 o
  -5  -1   9      169.26      178.66      9.73 o
  -4  -1   9        7.18        7.26      5.78 o
  -3  -1   9       34.37       42.29      6.23 o
  -2  -1   9      677.62      687.40     21.73 o
  -1  -1   9      320.07      317.68      9.82 o
   0  -1   9       14.03       15.69      5.16 o
   1  -1   9        3.90        6.34      4.77 o
   2  -1   9      206.69      190.84      8.70 o
   3  -1   9       26.85       34.03      5.59 o
   4  -1   9       29.34       21.59      5.10 o
   5  -1   9       63.68       70.28      6.22 o
   6  -1   9       12.93       19.90      8.30 o
   7  -1   9       28.55       39.29      7.02 o
   8  -1   9       68.08       77.80      9.03 o
 -12   0   9        0.69       -6.27     16.14 o
 -11   0   9        3.17       -0.31     16.87 o
 -10   0   9       32.99       20.80     15.95 o
  -9   0   9      177.48      175.51     18.00 o
  -8   0   9        3.37        8.95     15.95 o
  -7   0   9        6.32       12.61     10.66 o
  -6   0   9        4.99       10.74      8.43 o
  -5   0   9      152.05      163.39     11.50 o
  -4   0   9      508.62      527.37     19.05 o
  -3   0   9      212.98      229.49     11.28 o
  -2   0   9       91.18       92.40      9.50 o
  -1   0   9     1942.75     1959.57     50.20 o
   0   0   9      490.73      502.58     14.77 o
   1   0   9       24.80       19.01      6.08 o
   2   0   9       29.25       25.51      5.99 o
   3   0   9       90.59       91.57      7.53 o
   4   0   9       36.05       38.01      7.12 o
   5   0   9       24.13       16.69      6.22 o
   6   0   9        0.43        3.16      6.04 o
   7   0   9        3.90       -4.28      8.10 o
   8   0   9       10.04       24.31      9.65 o
 -12   1   9        0.38      -28.46     37.95 o
 -11   1   9        9.05       24.36     25.66 o
 -10   1   9        5.76        3.18     15.04 o
  -9   1   9        6.19       11.70     13.68 o
  -8   1   9       81.09       82.70     17.53 o
  -7   1   9      167.20      166.97     16.76 o
  -6   1   9        0.69        7.53      9.58 o
  -5   1   9      168.31      181.68     10.94 o
  -4   1   9      362.95      377.41     16.02 o
  -3   1   9       36.26       58.80      6.71 o
  -2   1   9      152.52      199.01     12.50 o
  -1   1   9      256.08      261.99     10.48 o
   0   1   9      335.00      352.18     17.40 o
   1   1   9      126.42      148.92      9.43 o
   2   1   9        6.21       10.54      5.68 o
   3   1   9       94.24       83.03      7.92 o
   4   1   9       60.14       70.47      7.66 o
   5   1   9       52.92       42.18      7.58 o
   6   1   9       51.99       42.76     12.32 o
   7   1   9        1.84        2.82      9.33 o
 -12   2   9        0.77       -5.38     15.38 o
 -11   2   9        3.43      -13.39     14.67 o
 -10   2   9        5.03        9.42     18.76 o
  -9   2   9        2.93      -12.49     12.49 o
  -8   2   9        3.76        8.91     13.55 o
  -7   2   9      125.55      139.34     16.12 o
  -6   2   9      372.38      374.36     20.57 o
  -5   2   9       32.27       41.36      7.44 o
  -4   2   9       70.36       72.93      7.71 o
  -3   2   9      786.10      894.25     28.22 o
  -2   2   9      322.23      344.96     15.01 o
  -1   2   9       92.03       95.67      7.83 o
   0   2   9      220.19      233.93     12.30 o
   1   2   9      425.85      426.54     15.51 o
   2   2   9      338.23      361.01     17.83 o
   3   2   9      221.41      209.98     13.32 o
   4   2   9       97.69       84.11      9.89 o
   5   2   9      134.81      121.50     12.88 o
   6   2   9       52.60       46.70     18.05 o
   7   2   9        7.55       10.47      9.24 o
 -13   3   9       23.11       45.71     26.30 o
 -12   3   9       10.85       23.53     16.76 o
 -11   3   9        2.24        4.48     15.22 o
 -10   3   9        2.64       11.71     14.67 o
  -9   3   9       33.12       24.56     14.79 o
  -8   3   9       19.82       14.80     14.18 o
  -7   3   9       65.91       46.56     12.16 o
  -6   3   9      512.12      515.00     22.58 o
  -5   3   9      269.37      303.03     15.67 o
  -4   3   9        0.72       -4.16      6.34 o
  -3   3   9       89.98       96.75      9.51 o
  -2   3   9       32.38       42.02      7.97 o
  -1   3   9      527.19      520.11     23.84 o
   0   3   9      277.19      281.17     14.25 o
   1   3   9       93.33       92.47     10.28 o
   2   3   9       44.07       22.10      8.03 o
   3   3   9      221.60      207.23     16.10 o
   4   3   9       43.75       55.06      9.57 o
   5   3   9       27.97       27.55      9.20 o
   6   3   9       46.25       38.56     12.87 o
 -13   4   9        0.25       12.94     25.01 o
 -12   4   9        6.78       16.82     24.15 o
 -11   4   9        3.94       -4.67     14.79 o
 -10   4   9        1.47       10.89     15.74 o
  -9   4   9        0.66        2.30     19.40 o
  -8   4   9        2.29        3.17     13.55 o
  -7   4   9        7.51        7.05      8.83 o
  -6   4   9       12.23        9.59      8.98 o
  -5   4   9      202.25      219.54     17.54 o
  -4   4   9       42.11       52.56      8.82 o
  -3   4   9      188.28      215.00     13.23 o
  -2   4   9        2.71       -2.17      7.57 o
  -1   4   9      653.11      687.94     25.88 o
   0   4   9      350.54      377.56     17.94 o
   1   4   9        5.05      -11.32     11.32 o
   2   4   9        1.15        7.23      8.37 o
   3   4   9      196.90      185.67     16.68 o
   4   4   9      103.62      101.81     12.08 o
   5   4   9       29.35       18.05     15.87 o
   6   4   9        0.07        0.12     17.81 o
 -13   5   9        0.25      -20.27     20.27 o
 -12   5   9        0.42       -1.72     23.29 o
 -11   5   9        6.16        3.97     14.79 o
 -10   5   9        6.33       -4.31     17.25 o
  -9   5   9       47.13       30.51     16.01 o
  -8   5   9       33.67       21.52     11.27 o
  -7   5   9       52.88       62.38     10.98 o
  -6   5   9       66.84       91.05     11.28 o
  -5   5   9       40.81       39.75      8.91 o
  -4   5   9       44.82       47.66     10.09 o
  -3   5   9      269.91      291.58     17.87 o
  -2   5   9      110.37      118.73     15.29 o
  -1   5   9       12.63       -2.28      8.71 o
   0   5   9      244.12      264.03     20.23 o
   1   5   9      111.57      113.69     12.02 o
   2   5   9       28.87        3.09     10.07 o
   3   5   9       22.86        7.44     10.69 o
   4   5   9       50.68       70.03     21.39 o
   5   5   9        6.36        4.04     12.56 o
 -13   6   9       16.41        6.04     24.15 o
 -12   6   9       13.57       27.17     23.72 o
 -11   6   9       23.07       16.29     16.62 o
 -10   6   9       13.69        6.82     15.34 o
  -9   6   9       12.71       -9.81     13.99 o
  -8   6   9       38.18       27.75     11.79 o
  -7   6   9      117.95      116.80     14.84 o
  -6   6   9       66.24       51.76     10.81 o
  -5   6   9      317.68      283.53     17.97 o
  -4   6   9        5.68       -0.08      8.76 o
  -3   6   9      728.07      700.57     35.61 o
  -2   6   9       48.51       61.01     12.17 o
  -1   6   9       25.18       28.01      9.60 o
   0   6   9        2.39       -8.69      8.69 o
   1   6   9       90.70       89.28     13.52 o
   2   6   9       59.49       47.10     12.80 o
   3   6   9       21.11       26.68     19.09 o
   4   6   9        0.03       -5.92     13.65 o
 -13   7   9       12.95       12.94     24.15 o
 -12   7   9       21.93        4.74     23.72 o
 -11   7   9        1.09       -9.98     15.07 o
 -10   7   9       16.45       13.37     32.99 o
  -9   7   9       14.13       24.32     13.37 o
  -8   7   9       39.15       46.02     12.41 o
  -7   7   9        3.88        8.73     11.64 o
  -6   7   9      146.20      137.73     20.90 o
  -5   7   9      113.44      132.73     14.63 o
  -4   7   9      595.79      554.76     38.72 o
  -3   7   9       89.68       85.47     18.29 o
  -2   7   9       42.69       70.45     19.76 o
  -1   7   9       61.87       69.98     12.09 o
   0   7   9        6.63       -9.10      9.10 o
   1   7   9        9.55       20.57     11.53 o
   2   7   9       60.20       75.57     14.79 o
   3   7   9       18.68       16.60     13.37 o
 -12   8   9        5.19       -3.88     19.40 o
 -11   8   9        9.00       -1.68     21.99 o
 -10   8   9        8.64        3.40     36.22 o
  -9   8   9       14.00       -1.27     10.70 o
  -8   8   9       24.84       15.32     11.86 o
  -7   8   9       53.66       66.98     13.78 o
  -6   8   9        0.93       16.93     11.77 o
  -5   8   9       94.17       76.36     19.04 o
  -4   8   9      260.52      223.43     31.05 o
  -3   8   9       92.70       75.60     17.61 o
  -2   8   9       32.31       25.47     26.09 o
  -1   8   9      153.09      152.78     18.87 o
   0   8   9       43.59       47.58     13.98 o
   1   8   9       28.99       18.77     16.29 o
   2   8   9       48.03       53.30     26.30 o
 -12   9   9        1.43        3.02     21.99 o
 -11   9   9        4.18       -4.74     21.99 o
 -10   9   9       12.66       19.30     12.65 o
  -9   9   9        0.15      -10.97     13.97 o
  -8   9   9        2.13        8.78     14.50 o
  -7   9   9       95.30      120.34     16.75 o
  -6   9   9        3.40       23.65     12.82 o
  -5   9   9        0.12      -20.70     20.70 o
  -4   9   9       45.30       30.18     23.29 o
  -3   9   9       89.36       80.64     25.87 o
  -2   9   9       37.78       27.76     18.29 o
  -1   9   9        1.23      -16.47     16.47 o
   0   9   9        7.86       16.06     14.35 o
   1   9   9       27.28        9.78     17.80 o
 -11  10   9        0.38        0.00     26.30 o
 -10  10   9        1.04        5.31     12.28 o
  -9  10   9        4.15       10.81     13.92 o
  -8  10   9        3.91       -8.61     16.16 o
  -7  10   9       10.44       15.40     13.31 o
  -6  10   9       10.90       19.10     15.13 o
  -5  10   9       22.20       10.78     22.85 o
  -4  10   9        3.28       31.05     25.01 o
  -3  10   9       29.92       28.46     25.44 o
  -2  10   9       46.68       57.35     28.46 o
  -1  10   9        6.79       26.73     22.85 o
   0  10   9        3.55        7.33     25.44 o
 -10  11   9        1.19      -10.50     19.62 o
  -9  11   9        2.90       14.47     13.59 o
  -8  11   9        8.01       12.59     13.69 o
  -7  11   9       18.86       24.50     13.65 o
  -6  11   9       10.49       -1.67     33.20 o
  -5  11   9        4.06      -13.37     21.13 o
  -4  11   9        0.35       24.15     25.87 o
  -3  11   9        0.08       28.03     28.46 o
  -2  11   9       32.13       20.70     28.46 o
  -8  12   9       14.64        9.44     14.74 o
  -7  12   9       35.43       81.87     18.75 o
  -6  12   9        0.81        5.17     27.60 o
  -5  12   9        8.15      -22.42     22.42 o
   0 -12  10      130.44      134.91     13.21 o
   1 -12  10       14.50       12.57     13.01 o
   2 -12  10        2.73        7.46     12.13 o
   3 -12  10       17.51        5.36     10.38 o
   4 -12  10       16.98        2.13     12.20 o
   5 -12  10        6.48       30.96     19.62 o
  -2 -11  10        6.85       11.79     12.84 o
  -1 -11  10       41.23       66.55     11.96 o
   0 -11  10      171.72      180.57     14.03 o
   1 -11  10      225.82      204.01     19.48 o
   2 -11  10        3.05        3.84     10.64 o
   3 -11  10      312.00      306.35     18.36 o
   4 -11  10       93.24       80.41     13.67 o
   5 -11  10      141.07      122.26     13.08 o
   6 -11  10       15.63       21.52     10.17 o
  -4 -10  10        7.90       10.32     13.83 o
  -3 -10  10       10.79       28.76     15.68 o
  -2 -10  10        4.41       10.06      9.81 o
  -1 -10  10       16.89       18.57      9.64 o
   0 -10  10        1.45        2.84      7.44 o
   1 -10  10       29.40       29.88      9.80 o
   2 -10  10      370.51      403.81     21.27 o
   3 -10  10       45.22       39.41      9.21 o
   4 -10  10        0.60        3.41      9.02 o
   5 -10  10       69.70       77.33      9.19 o
   6 -10  10       33.93       39.85      7.40 o
   7 -10  10       26.96       25.08     11.43 o
  -5  -9  10       97.50       86.36     19.79 o
  -4  -9  10       14.24       11.08     12.51 o
  -3  -9  10       16.06        9.96     11.51 o
  -2  -9  10       44.70       55.28     10.85 o
  -1  -9  10       92.29       87.65     10.85 o
   0  -9  10       19.31       21.97      8.16 o
   1  -9  10       13.10       12.57      8.77 o
   2  -9  10      150.69      166.88     13.04 o
   3  -9  10       44.40       44.91      8.40 o
   4  -9  10       23.82       35.99      7.59 o
   5  -9  10        1.39       -0.96      6.18 o
   6  -9  10        0.61        5.29      5.47 o
   7  -9  10       34.74       29.91      6.37 o
  -6  -8  10       21.82       15.94     17.35 o
  -5  -8  10       71.77       87.08     15.81 o
  -4  -8  10       75.94       65.34     17.43 o
  -3  -8  10      317.43      323.91     30.08 o
  -2  -8  10       12.46       19.75      9.30 o
  -1  -8  10      105.64      117.68     10.20 o
   0  -8  10      223.32      257.04     16.53 o
   1  -8  10       46.74       51.74      9.36 o
   2  -8  10        5.15       21.42      7.11 o
   3  -8  10       69.40       60.57      7.64 o
   4  -8  10       73.33       83.17      8.18 o
   5  -8  10        5.46        9.72      6.66 o
   6  -8  10        5.45        7.37      5.03 o
  -7  -7  10       11.32        5.52     17.36 o
  -6  -7  10       12.88       25.11     16.39 o
  -5  -7  10        9.02       -0.68     11.48 o
  -4  -7  10        1.39       -8.83      8.83 o
  -3  -7  10       21.48       25.64      9.53 o
  -2  -7  10       58.42       43.75      8.67 o
  -1  -7  10        0.37        5.44      6.70 o
   0  -7  10      226.58      211.48     14.49 o
   1  -7  10       56.56       69.79      8.28 o
   2  -7  10       13.01       21.54      6.50 o
   3  -7  10        1.53        6.17      6.32 o
   4  -7  10        0.78        7.08      4.91 o
   5  -7  10       71.31       79.55      6.24 o
  -8  -6  10        7.07       -4.62     13.89 o
  -7  -6  10       48.34       40.37     14.74 o
  -6  -6  10       78.10       72.72     13.31 o
  -5  -6  10       52.19       42.70     11.50 o
  -4  -6  10       24.19       25.27      9.55 o
  -3  -6  10      181.46      184.95     14.20 o
  -2  -6  10      222.33      250.25     13.71 o
  -1  -6  10      169.52      179.26     10.70 o
   0  -6  10        1.89        0.70      7.35 o
   1  -6  10      190.09      224.87     11.16 o
   2  -6  10      196.59      197.74      9.98 o
   3  -6  10      294.18      309.11     12.09 o
   4  -6  10        0.83       -1.96      4.08 o
   5  -6  10       85.43       65.11     25.44 o
   6  -6  10      120.96      106.51     30.18 o
   7  -6  10       29.15       -9.92     21.99 o
   8  -6  10       32.20       -8.62     26.30 o
  -9  -5  10       63.19       71.69     18.11 o
  -8  -5  10        1.26      -13.05     13.05 o
  -7  -5  10       20.73        5.07     12.26 o
  -6  -5  10       66.22       44.75     12.16 o
  -5  -5  10       72.40      111.35     11.61 o
  -4  -5  10      105.18      110.68     10.78 o
  -3  -5  10       59.01       59.85      8.94 o
  -2  -5  10       39.97       53.71      9.12 o
  -1  -5  10      435.66      438.03     14.91 o
   0  -5  10       66.37       66.89      7.35 o
   1  -5  10       44.01       45.59      6.43 o
   2  -5  10       62.58       77.00      7.84 o
   3  -5  10      729.99      745.21     22.38 o
   4  -5  10        1.48       -1.57      3.27 o
   5  -5  10        0.16      -10.78     21.13 o
   6  -5  10        7.56       -4.31     21.56 o
   7  -5  10      170.70      169.46     34.93 o
   8  -5  10        7.14       18.54     26.30 o
 -10  -4  10        3.74       12.64     19.27 o
  -9  -4  10        0.64       18.52     14.41 o
  -8  -4  10        1.56       -2.11     12.50 o
  -7  -4  10       52.96       72.98     18.47 o
  -6  -4  10       48.99       41.05     10.69 o
  -5  -4  10      599.51      592.83     27.46 o
  -4  -4  10      964.22      979.33     34.20 o
  -3  -4  10      669.79      660.61     20.77 o
  -2  -4  10       58.96       57.76      7.26 o
  -1  -4  10      240.25      242.56      9.12 o
   0  -4  10      641.21      653.69     21.59 o
   1  -4  10        3.77       -0.43      5.22 o
   2  -4  10      215.13      221.18      9.72 o
   3  -4  10      126.15      124.57      6.74 o
   4  -4  10       61.99       62.27      4.74 o
   5  -4  10        2.98        2.16      8.84 o
   6  -4  10        3.91       -3.87      3.87 o
   7  -4  10        0.84       -0.06      4.62 o
   8  -4  10       22.71       20.61      5.87 o
 -10  -3  10       17.68       21.34     13.98 o
  -9  -3  10        1.73       19.45     12.84 o
  -8  -3  10        0.12        0.11     13.34 o
  -7  -3  10       40.89       45.97     12.01 o
  -6  -3  10      118.86      143.14     13.93 o
  -5  -3  10       39.58       33.61      8.68 o
  -4  -3  10      128.04      140.29      9.06 o
  -3  -3  10      335.62      339.27     13.39 o
  -2  -3  10      140.99      141.64      8.50 o
  -1  -3  10        0.72       -3.85      3.85 o
   0  -3  10       75.89       79.55      7.27 o
   1  -3  10      421.74      413.62     14.97 o
   2  -3  10      502.32      505.09     18.47 o
   3  -3  10       47.79       43.75      4.60 o
   4  -3  10      552.87      498.17     17.69 o
   5  -3  10      471.88      431.01     15.72 o
   6  -3  10        7.37        5.67      5.27 o
   7  -3  10        3.64        6.14      5.08 o
   8  -3  10        0.52        9.86      5.70 o
 -11  -2  10        0.03      -16.18     16.21 o
 -10  -2  10        2.85       13.13     14.34 o
  -9  -2  10        5.03       23.19     13.04 o
  -8  -2  10       15.83       29.25     23.26 o
  -7  -2  10       27.70       12.35     10.38 o
  -6  -2  10        1.85       -0.44      8.11 o
  -5  -2  10        0.66       -7.84      7.84 o
  -4  -2  10       10.73       12.70      6.33 o
  -3  -2  10      286.64      266.42     11.67 o
  -2  -2  10      287.71      266.63     10.52 o
  -1  -2  10      621.23      630.41     17.31 o
   0  -2  10        0.56        0.80      5.16 o
   1  -2  10      100.34       84.48      6.92 o
   2  -2  10       31.78       24.24      5.27 o
   3  -2  10      190.02      196.86      9.13 o
   4  -2  10        2.73        9.44      5.21 o
   5  -2  10       57.35       55.15      6.35 o
   6  -2  10       10.20       15.82      5.56 o
   7  -2  10        3.56        7.65      6.63 o
   8  -2  10        6.00       21.05      6.89 o
 -11  -1  10        0.01       -5.06     18.33 o
 -10  -1  10        0.41        5.38     17.53 o
  -9  -1  10        2.27       14.05     12.59 o
  -8  -1  10       18.04       24.91     12.44 o
  -7  -1  10        2.60       -1.77      9.51 o
  -6  -1  10       18.28       25.57      8.52 o
  -5  -1  10       48.74       60.05      8.06 o
  -4  -1  10      605.01      607.43     19.77 o
  -3  -1  10       28.18       39.21      6.61 o
  -2  -1  10       10.20       12.96      5.48 o
  -1  -1  10      350.38      368.56     11.66 o
   0  -1  10      293.70      302.78     13.49 o
   1  -1  10       65.59       66.37      7.13 o
   2  -1  10      114.11       96.92      7.50 o
   3  -1  10       15.96       12.55      5.25 o
   4  -1  10        7.26        6.81      5.33 o
   5  -1  10        9.55       12.84      5.93 o
   6  -1  10        7.08        1.55      6.20 o
   7  -1  10       82.46       90.95      8.76 o
   8  -1  10       63.42       67.92     10.37 o
 -12   0  10        0.18      -17.21     17.21 o
 -11   0  10       26.24       18.68     18.74 o
 -10   0  10        0.99        6.42     13.02 o
  -9   0  10        0.35        7.47     11.70 o
  -8   0  10      173.16      154.65     36.01 o
  -7   0  10      214.62      196.32     18.42 o
  -6   0  10       77.21       59.72     10.93 o
  -5   0  10      138.82      138.82     13.14 o
  -4   0  10      155.94      151.12     11.25 o
  -3   0  10      261.14      268.25     14.04 o
  -2   0  10       30.61       27.15      5.94 o
  -1   0  10        2.94        3.94      5.73 o
   0   0  10       10.91        4.00      6.15 o
   1   0  10      265.98      283.78     13.07 o
   2   0  10        0.91        1.69      5.98 o
   3   0  10       24.49       32.84      9.36 o
   4   0  10       75.01       78.39      7.78 o
   5   0  10        4.37       -0.10      5.88 o
   6   0  10        6.90       17.27      6.99 o
   7   0  10        0.45       10.39      8.79 o
 -12   1  10       29.77       17.46     18.60 o
 -11   1  10       25.27       43.25     18.59 o
 -10   1  10        0.92        7.88     15.52 o
  -9   1  10        5.34        7.55     14.33 o
  -8   1  10        2.89       -0.99     13.32 o
  -7   1  10       15.84        5.85     10.79 o
  -6   1  10      181.09      233.19     17.86 o
  -5   1  10        4.56       -6.54      8.54 o
  -4   1  10       31.96       19.68      7.62 o
  -3   1  10      350.60      388.22     17.52 o
  -2   1  10      498.61      508.52     18.34 o
  -1   1  10       16.12       10.33      6.84 o
   0   1  10       68.62       67.20      6.26 o
   1   1  10      189.56      170.98     10.63 o
   2   1  10        9.25       12.42      6.43 o
   3   1  10       95.97       85.35      7.67 o
   4   1  10       21.77       28.48      7.12 o
   5   1  10       40.91       44.24      8.63 o
   6   1  10       16.78       21.95      9.56 o
   7   1  10        2.32        3.71      9.37 o
 -12   2  10        1.28        5.39     17.99 o
 -11   2  10       10.92        8.52     15.72 o
 -10   2  10        0.30       -4.39     14.29 o
  -9   2  10       34.48       50.33     16.62 o
  -8   2  10        3.57       14.45     14.64 o
  -7   2  10       11.79        0.68     11.28 o
  -6   2  10      150.55      155.04     12.24 o
  -5   2  10      109.36      127.84     12.76 o
  -4   2  10        0.14       -4.83      7.44 o
  -3   2  10       61.21       72.81     10.13 o
  -2   2  10      469.11      439.94     18.70 o
  -1   2  10      341.30      328.00     15.54 o
   0   2  10       11.28       17.89      7.07 o
   1   2  10      104.46      104.13      7.32 o
   2   2  10      241.75      255.61     16.74 o
   3   2  10      126.24      140.94     14.04 o
   4   2  10        8.30       11.32      8.06 o
   5   2  10       11.74       10.63      8.65 o
   6   2  10       87.73       85.03     11.36 o
 -12   3  10        2.38       10.94     16.64 o
 -11   3  10        0.29      -15.24     15.24 o
 -10   3  10        8.97       -1.31     15.21 o
  -9   3  10        1.88       15.03     14.77 o
  -8   3  10       21.52       31.55     15.09 o
  -7   3  10       30.79       42.40     12.68 o
  -6   3  10        1.09       10.31      8.79 o
  -5   3  10       65.40       61.51     10.71 o
  -4   3  10        2.03       -4.69      7.40 o
  -3   3  10      175.68      163.17     11.88 o
  -2   3  10      179.05      202.49     12.69 o
  -1   3  10      281.11      264.41     16.05 o
   0   3  10      177.85      194.87     13.54 o
   1   3  10      191.86      190.43     12.36 o
   2   3  10        0.60       -6.29     11.93 o
   3   3  10      116.52      109.86     11.37 o
   4   3  10       54.75       56.75     10.12 o
   5   3  10        0.80       -8.34      8.34 o
   6   3  10       47.24       31.39     10.83 o
 -12   4  10        0.21       17.72     18.76 o
 -11   4  10        3.52        7.42     15.85 o
 -10   4  10        0.14      -12.98     15.07 o
  -9   4  10        0.22      -14.03     14.03 o
  -8   4  10      203.17      186.50     22.86 o
  -7   4  10      253.86      263.65     18.61 o
  -6   4  10       11.61       22.07      9.46 o
  -5   4  10       72.37       79.80     11.41 o
  -4   4  10        0.91       -0.67      8.93 o
  -3   4  10      626.11      576.39     33.42 o
  -2   4  10        6.03       19.35     11.98 o
  -1   4  10        1.93       -5.85      8.07 o
   0   4  10       20.96       32.86      9.58 o
   1   4  10      173.46      171.89     19.01 o
   2   4  10       19.20       22.14      9.35 o
   3   4  10       18.02       23.56      9.36 o
   4   4  10      121.88      117.14     12.97 o
   5   4  10      127.83       97.60     15.30 o
 -12   5  10        2.94       -5.76     16.39 o
 -11   5  10       14.87      -11.90     24.36 o
 -10   5  10        0.27       10.72     15.40 o
  -9   5  10        0.03        8.93     24.58 o
  -8   5  10        3.31       -6.70     11.25 o
  -7   5  10       19.15       34.59     13.34 o
  -6   5  10       17.73       30.13     10.29 o
  -5   5  10       24.23       21.08     11.51 o
  -4   5  10      112.93      120.33     12.94 o
  -3   5  10      495.41      548.76     25.86 o
  -2   5  10      263.47      285.32     26.16 o
  -1   5  10       16.06       13.82     10.44 o
   0   5  10       55.23       73.23     10.94 o
   1   5  10      117.14      129.24     22.72 o
   2   5  10      105.44       92.51     17.22 o
   3   5  10        1.96       -3.38     11.10 o
   4   5  10        1.10        9.75     11.53 o
 -12   6  10        7.33      -23.29     23.29 o
 -11   6  10        1.04      -22.64     22.64 o
 -10   6  10        0.06        0.08     14.73 o
  -9   6  10       39.58       46.37     13.57 o
  -8   6  10        0.45       -8.62     10.10 o
  -7   6  10        7.63        6.08     10.94 o
  -6   6  10        2.18       -6.91     12.91 o
  -5   6  10        0.58       16.36     12.36 o
  -4   6  10       22.95        7.80     13.12 o
  -3   6  10       18.19       15.50      9.37 o
  -2   6  10      100.74       96.32     12.65 o
  -1   6  10      133.54      102.18     14.23 o
   0   6  10        0.21       -9.10      9.10 o
   1   6  10       21.02       -3.55      9.87 o
   2   6  10       76.06       51.95     13.05 o
   3   6  10       51.98       67.24     14.93 o
 -12   7  10        5.50       -7.76     21.99 o
 -11   7  10        5.98       15.50     16.21 o
 -10   7  10       31.98       30.91     17.23 o
  -9   7  10       22.15       11.89     11.78 o
  -8   7  10       40.25       31.60     12.94 o
  -7   7  10       10.65       13.72     10.94 o
  -6   7  10        7.15       16.44     21.56 o
  -5   7  10      228.25      198.84     19.90 o
  -4   7  10       58.87       97.29     15.49 o
  -3   7  10        7.79        0.65     13.47 o
  -2   7  10       38.66       32.56     24.36 o
  -1   7  10        6.78       -6.33     11.12 o
   0   7  10        9.33       10.66     10.64 o
   1   7  10        1.72       -9.56      9.56 o
   2   7  10        0.94        3.11     16.85 o
 -12   8  10        9.64       13.80     24.58 o
 -11   8  10       14.61       -6.01     16.57 o
 -10   8  10       14.94       17.44     13.32 o
  -9   8  10        3.40       -3.39     11.56 o
  -8   8  10        0.58       -2.67     11.81 o
  -7   8  10       26.17       65.71     14.24 o
  -6   8  10       29.46       37.71     19.19 o
  -5   8  10       86.69       83.02     18.29 o
  -4   8  10        0.74       20.90     12.53 o
  -3   8  10       20.12       15.59     16.31 o
  -2   8  10        1.39      -13.54     15.16 o
  -1   8  10       49.46       38.60     14.21 o
   0   8  10       42.77       39.98     21.42 o
   1   8  10       44.76       56.35     19.04 o
 -11   9  10        8.52      -18.60     24.36 o
 -10   9  10        8.39       -7.14     17.53 o
  -9   9  10        5.97        2.21     13.50 o
  -8   9  10        7.76        6.65     13.36 o
  -7   9  10       29.63       20.35     12.51 o
  -6   9  10       67.99       43.84     18.75 o
  -5   9  10      133.78      142.54     23.50 o
  -4   9  10        3.38       11.21     23.29 o
  -3   9  10       34.50       32.77     25.01 o
  -2   9  10       90.87       81.10     19.71 o
  -1   9  10       14.42        4.70     14.34 o
   0   9  10       25.63       27.29     18.12 o
 -10  10  10        0.06        0.76     12.57 o
  -9  10  10       29.48        6.47     17.99 o
  -8  10  10       10.91       39.81     15.50 o
  -7  10  10        3.73       -8.56     14.08 o
  -6  10  10        7.23       21.72     17.18 o
  -5  10  10        6.39      -11.21     24.15 o
  -4  10  10        2.69        2.16     22.85 o
  -3  10  10        4.88       35.79     25.87 o
  -2  10  10        6.30       10.78     24.58 o
  -9  11  10        0.49       14.31     13.70 o
  -8  11  10        0.35       -2.25     13.80 o
  -7  11  10        0.06        7.59     24.58 o
  -6  11  10        1.62        8.21     45.71 o
  -5  11  10        3.35      -23.72     23.72 o
  -4  11  10       16.11        6.90     28.03 o
  -1 -11  11       22.54       33.37     16.62 o
   0 -11  11       30.01       47.44     14.40 o
   1 -11  11       53.64       57.81     14.27 o
   2 -11  11       17.58       16.17     12.20 o
   3 -11  11        4.16       -3.90     11.00 o
   4 -11  11      100.87      100.06     13.32 o
   5 -11  11       36.65       26.01     10.44 o
  -3 -10  11       24.04       45.64     13.88 o
  -2 -10  11       97.88       97.33     15.12 o
  -1 -10  11       44.00       47.85      9.94 o
   0 -10  11        5.48       20.35     12.83 o
   1 -10  11       50.62       55.66     10.87 o
   2 -10  11       57.17       48.97      9.91 o
   3 -10  11      160.31      153.95     14.56 o
   4 -10  11       63.69       77.92     10.86 o
   5 -10  11        9.70       13.12      7.65 o
   6 -10  11       19.96       27.32      9.02 o
  -5  -9  11       34.99       30.09     17.13 o
  -4  -9  11        0.56        0.63     12.32 o
  -3  -9  11        4.40        6.33      9.98 o
  -2  -9  11        3.64       31.07      9.88 o
  -1  -9  11       80.78       86.92     15.06 o
   0  -9  11      157.11      189.24     15.18 o
   1  -9  11       11.04        3.03      8.96 o
   2  -9  11        0.20       17.77      8.64 o
   3  -9  11       32.74       42.64      8.71 o
   4  -9  11       88.50       84.94      9.10 o
   5  -9  11        1.68        8.68      6.36 o
   6  -9  11       88.70       67.30      8.21 o
   7  -9  11       90.41       68.99     13.37 o
  -6  -8  11        7.09      -16.43     16.43 o
  -5  -8  11        1.84       -0.02     26.94 o
  -4  -8  11       49.94       25.06     12.73 o
  -3  -8  11       45.27       55.47     10.95 o
  -2  -8  11       27.96       29.35      9.33 o
  -1  -8  11        2.55        3.33      7.39 o
   0  -8  11      142.61      134.74     14.00 o
   1  -8  11      130.33      115.60     12.33 o
   2  -8  11        9.47       12.64      7.01 o
   3  -8  11        1.91       -4.10      6.94 o
   4  -8  11       29.36       40.74      8.34 o
   5  -8  11       22.47       20.73      5.71 o
   6  -8  11        0.50        0.86      9.92 o
  -7  -7  11       11.13        1.48     16.52 o
  -6  -7  11        0.41      -15.95     15.95 o
  -5  -7  11        7.39        3.94     11.99 o
  -4  -7  11       16.77       15.16     15.12 o
  -3  -7  11       12.12        4.47      9.60 o
  -2  -7  11       60.53       55.92      8.87 o
  -1  -7  11       18.75       20.01      7.35 o
   0  -7  11       24.43       17.70      8.38 o
   1  -7  11      108.24      101.44      9.57 o
   2  -7  11       85.20       93.88      8.65 o
   3  -7  11      234.57      244.06     13.28 o
   4  -7  11       25.87       26.41      6.18 o
   5  -7  11       49.25       49.94      6.76 o
  -8  -6  11        0.79       -8.04     16.33 o
  -7  -6  11        0.84      -16.26     16.26 o
  -6  -6  11       16.32       35.92     13.70 o
  -5  -6  11       39.79       53.45     13.22 o
  -4  -6  11       42.82       41.78     10.69 o
  -3  -6  11       27.17       30.44      9.09 o
  -2  -6  11      120.71      112.17      9.81 o
  -1  -6  11      132.39      141.30     14.59 o
   0  -6  11       74.06       70.06      9.76 o
   1  -6  11      503.47      490.59     17.93 o
   2  -6  11      105.91      118.69      8.98 o
   3  -6  11      160.42      182.02     10.20 o
   4  -6  11       19.31       24.72      6.94 o
   5  -6  11       15.48       20.31      6.31 o
   6  -6  11        2.11        1.29     23.72 o
   7  -6  11       99.60       39.24     28.46 o
   8  -6  11       40.95       -1.29     27.17 o
  -9  -5  11        6.76        5.74     15.61 o
  -8  -5  11        9.00        1.24     16.17 o
  -7  -5  11        4.49        4.67     13.09 o
  -6  -5  11        5.23       21.54     11.16 o
  -5  -5  11      116.75      106.98     12.87 o
  -4  -5  11       45.66       63.91     10.83 o
  -3  -5  11      113.53      110.49     10.21 o
  -2  -5  11       13.37       17.69      7.42 o
  -1  -5  11      155.62      182.15     10.41 o
   0  -5  11      315.45      323.78     13.90 o
   1  -5  11      567.37      579.08     19.85 o
   2  -5  11        6.38       10.12      5.36 o
   3  -5  11       77.27       77.45      6.93 o
   4  -5  11       88.51       95.12      7.75 o
   5  -5  11       17.55       13.92     10.34 o
   6  -5  11      108.20       98.75     31.48 o
   7  -5  11        0.23       29.75     27.60 o
   8  -5  11        2.34       15.09     26.73 o
  -9  -4  11        1.73       19.43     15.68 o
  -8  -4  11       18.60       37.39     17.00 o
  -7  -4  11       47.39       29.35     11.77 o
  -6  -4  11       67.53       79.22     12.50 o
  -5  -4  11        0.08        8.71      8.39 o
  -4  -4  11       18.86       32.11     11.76 o
  -3  -4  11      187.65      175.54     10.62 o
  -2  -4  11       43.57       58.62      7.08 o
  -1  -4  11       71.66       77.87      7.79 o
   0  -4  11       29.80       30.20      6.38 o
   1  -4  11      388.72      398.30     15.04 o
   2  -4  11       23.17       28.79      5.51 o
   3  -4  11        2.81       -4.97      4.97 o
   4  -4  11      268.79      241.37     10.72 o
   5  -4  11      405.02      340.97     14.75 o
   6  -4  11      140.14      118.57      7.83 o
   7  -4  11        0.02        0.82      5.36 o
   8  -4  11        0.76       -1.39      6.74 o
 -10  -3  11        4.22      -10.51     14.28 o
  -9  -3  11        0.17       12.73     13.36 o
  -8  -3  11       22.06       25.87     19.51 o
  -7  -3  11       49.69       44.90     11.48 o
  -6  -3  11      457.23      458.79     24.55 o
  -5  -3  11      869.45      806.26     29.79 o
  -4  -3  11        2.87       17.29      8.05 o
  -3  -3  11      793.02      826.14     26.63 o
  -2  -3  11      329.68      325.44     13.86 o
  -1  -3  11        5.69        2.35      6.10 o
   0  -3  11        1.25       -0.80      5.70 o
   1  -3  11      180.46      187.26      9.67 o
   2  -3  11       30.05       33.27      5.20 o
   3  -3  11      148.53      152.57      8.96 o
   4  -3  11       54.83       50.48      6.03 o
   5  -3  11       37.19       26.67      5.40 o
   6  -3  11        0.55        6.37      5.05 o
   7  -3  11       14.78       20.95      5.63 o
 -10  -2  11       24.75        8.26     14.34 o
  -9  -2  11        3.14      -11.81     11.81 o
  -8  -2  11       16.84       16.52     12.29 o
  -7  -2  11       16.57       23.65     11.00 o
  -6  -2  11        8.39        2.05     10.18 o
  -5  -2  11      224.05      213.13     13.73 o
  -4  -2  11       19.24       17.18      6.56 o
  -3  -2  11       15.23        7.15      6.53 o
  -2  -2  11      315.02      322.57     12.83 o
  -1  -2  11      148.82      161.01      8.06 o
   0  -2  11      114.01      117.53      7.58 o
   1  -2  11        5.56        3.61      5.45 o
   2  -2  11      507.62      507.18     17.45 o
   3  -2  11      445.73      472.41     16.48 o
   4  -2  11      102.83      116.80      8.30 o
   5  -2  11        1.59        2.45      5.68 o
   6  -2  11        1.53        3.01      5.63 o
   7  -2  11       45.20       35.81      7.15 o
 -11  -1  11        5.08       -5.17     16.77 o
 -10  -1  11        0.63      -12.09     12.09 o
  -9  -1  11        2.62       10.98     12.89 o
  -8  -1  11       25.23       24.94     12.39 o
  -7  -1  11       40.87       40.92     11.25 o
  -6  -1  11       77.81       77.61     10.10 o
  -5  -1  11      583.22      559.65     22.73 o
  -4  -1  11        1.23       -6.29      6.35 o
  -3  -1  11      125.24      122.91     10.04 o
  -2  -1  11       87.09       93.33      7.93 o
  -1  -1  11       13.28       17.24      4.37 o
   0  -1  11        4.63        4.22      6.32 o
   1  -1  11       39.53       42.03      6.81 o
   2  -1  11       49.61       43.01      6.61 o
   3  -1  11      222.93      227.82     10.89 o
   4  -1  11       84.71      100.97     10.61 o
   5  -1  11        0.34        5.95      6.07 o
   6  -1  11        1.73        4.53      6.81 o
   7  -1  11       26.26       31.39      7.93 o
 -11   0  11        0.23       24.67     18.53 o
 -10   0  11        4.85      -12.85     12.85 o
  -9   0  11       25.10       29.23     12.80 o
  -8   0  11        0.94      -10.52     11.66 o
  -7   0  11        0.39       10.13     11.84 o
  -6   0  11       45.07       52.38     10.95 o
  -5   0  11        0.12       -2.05      8.45 o
  -4   0  11       85.17      101.89     10.43 o
  -3   0  11       26.53       39.07      8.18 o
  -2   0  11        2.00       -5.19      6.32 o
  -1   0  11      134.10      139.84      8.63 o
   0   0  11      275.36      282.35     13.89 o
   1   0  11       66.99       88.59      8.30 o
   2   0  11       71.65       70.33      7.73 o
   3   0  11        4.70        7.16      6.28 o
   4   0  11       16.79       14.64      6.63 o
   5   0  11       70.91       60.27      8.28 o
   6   0  11       77.80       86.25     10.90 o
 -12   1  11        0.72       10.96     18.53 o
 -11   1  11       36.06       27.17     17.38 o
 -10   1  11       52.12       35.85     17.44 o
  -9   1  11       34.96       33.16     16.57 o
  -8   1  11        3.26        7.74     14.42 o
  -7   1  11       75.19       81.49     14.32 o
  -6   1  11       69.53       78.81     11.67 o
  -5   1  11       33.69       33.97     10.99 o
  -4   1  11        6.75       -6.82      7.56 o
  -3   1  11        0.57       18.17      8.97 o
  -2   1  11      225.37      256.38     19.97 o
  -1   1  11      243.05      233.88     14.59 o
   0   1  11        0.06       11.64      6.49 o
   1   1  11       10.06       14.96      6.70 o
   2   1  11      312.49      293.10     14.56 o
   3   1  11       55.53       50.37      8.44 o
   4   1  11        1.89       -1.94      8.00 o
   5   1  11        9.10       20.51      9.80 o
   6   1  11       32.75       34.02     10.52 o
 -12   2  11        0.99      -15.54     15.54 o
 -11   2  11        2.19       -3.35     14.82 o
 -10   2  11        9.41        2.80     16.47 o
  -9   2  11       31.82       36.01     16.29 o
  -8   2  11       64.95       62.55     18.09 o
  -7   2  11       20.63       17.52     10.94 o
  -6   2  11       12.27       11.74      9.44 o
  -5   2  11       66.55       85.14     11.08 o
  -4   2  11      225.84      247.80     14.69 o
  -3   2  11      193.06      193.59     14.05 o
  -2   2  11      120.64      112.68     11.49 o
  -1   2  11      408.61      419.77     22.22 o
   0   2  11       74.42       75.52      9.48 o
   1   2  11       48.22       44.66      9.24 o
   2   2  11       48.17       58.74      9.82 o
   3   2  11       54.16       69.09      9.09 o
   4   2  11       20.09       16.86      8.89 o
   5   2  11        0.13       -4.39      8.94 o
 -12   3  11        0.10      -14.86     16.60 o
 -11   3  11        8.53       13.56     26.52 o
 -10   3  11        2.84        6.85     14.88 o
  -9   3  11       26.68       29.60     19.19 o
  -8   3  11        0.51       -9.63     24.15 o
  -7   3  11        9.56       10.34     11.88 o
  -6   3  11       19.33        6.39     10.48 o
  -5   3  11        0.25       -3.98      8.80 o
  -4   3  11      175.98      201.24     14.87 o
  -3   3  11      174.46      183.41     12.65 o
  -2   3  11        3.25       -0.88     10.58 o
  -1   3  11       63.78       81.16     10.53 o
   0   3  11       25.54       22.87      8.85 o
   1   3  11      204.92      186.41     14.14 o
   2   3  11       14.17       20.14      8.53 o
   3   3  11       48.86       72.32     12.06 o
   4   3  11       76.95       63.97     11.38 o
   5   3  11       22.84       18.97     10.37 o
 -12   4  11        0.27      -18.09     18.09 o
 -11   4  11        8.23      -15.95     15.95 o
 -10   4  11        1.08       17.00     37.95 o
  -9   4  11        3.08       11.90     15.21 o
  -8   4  11       12.56        0.07     15.34 o
  -7   4  11       41.31       29.58     13.18 o
  -6   4  11       23.17       36.91     11.91 o
  -5   4  11      298.64      290.29     18.93 o
  -4   4  11        7.59        7.81      9.52 o
  -3   4  11       62.07       85.41     11.58 o
  -2   4  11      247.85      264.85     22.34 o
  -1   4  11        5.93       -5.69      8.23 o
   0   4  11       90.60      110.45     13.09 o
   1   4  11        8.98       11.44      8.87 o
   2   4  11       19.55       14.12      8.78 o
   3   4  11        0.08       -9.14      9.14 o
   4   4  11       34.90       16.51     12.33 o
 -12   5  11        0.33      -10.68     31.05 o
 -11   5  11        2.08        6.25     17.38 o
 -10   5  11        3.35       -7.48     32.56 o
  -9   5  11       65.84       54.98     17.99 o
  -8   5  11        6.22      -11.48     11.48 o
  -7   5  11       96.95       88.54     15.70 o
  -6   5  11        0.35       -2.31     20.49 o
  -5   5  11       76.45       97.45     19.92 o
  -4   5  11      208.97      198.49     15.75 o
  -3   5  11      100.79      115.16     23.18 o
  -2   5  11       45.00       53.27     16.00 o
  -1   5  11      191.64      185.69     23.01 o
   0   5  11       62.98       46.83     12.28 o
   1   5  11        5.53       13.92      9.26 o
   2   5  11       39.74       61.03     11.89 o
   3   5  11       37.25       28.89     13.07 o
 -12   6  11        0.02        6.83     19.45 o
 -11   6  11        4.56       -4.09     17.35 o
 -10   6  11        0.01        9.74     16.60 o
  -9   6  11        3.73        7.56     12.56 o
  -8   6  11       29.55       28.02     13.18 o
  -7   6  11        2.38      -18.47     22.85 o
  -6   6  11        6.61        7.47     12.45 o
  -5   6  11      113.18      117.86     25.27 o
  -4   6  11      222.34      224.78     30.36 o
  -3   6  11        4.11        7.94     16.61 o
  -2   6  11      101.34      120.36     15.50 o
  -1   6  11       21.93       27.48     17.20 o
   0   6  11       28.52       31.94     12.59 o
   1   6  11        5.92       19.73     10.85 o
   2   6  11       30.20        6.92     21.97 o
 -12   7  11        7.30       25.93     21.99 o
 -11   7  11        3.19       21.97     17.35 o
 -10   7  11       11.76       15.24     16.39 o
  -9   7  11        0.59       -0.08     12.43 o
  -8   7  11        5.92       -0.13     12.23 o
  -7   7  11       12.23       15.85     16.33 o
  -6   7  11        2.92       -1.22     14.71 o
  -5   7  11       15.06       19.88     14.54 o
  -4   7  11       71.17       68.06     14.91 o
  -3   7  11       58.05       61.01     16.31 o
  -2   7  11        1.48        2.54     14.61 o
  -1   7  11        3.28       12.17     24.15 o
   0   7  11       11.50       -0.19     14.32 o
   1   7  11       94.44       82.50     13.84 o
 -11   8  11        6.09       -5.52     18.40 o
 -10   8  11        8.93        3.71     14.20 o
  -9   8  11       13.06       21.63     12.74 o
  -8   8  11       14.11       14.07     12.99 o
  -7   8  11        0.85       -6.58     17.07 o
  -6   8  11       14.95       -9.59     16.31 o
  -5   8  11        3.88       14.21     15.54 o
  -4   8  11       11.56        3.51     12.87 o
  -3   8  11       14.86       17.90     25.44 o
  -2   8  11        0.52      -13.41     15.95 o
  -1   8  11        1.61      -14.18     14.18 o
   0   8  11        0.27       14.64     20.53 o
 -10   9  11        0.04      -12.68     12.68 o
  -9   9  11        0.91      -12.56     12.56 o
  -8   9  11       12.25       12.53     16.01 o
  -7   9  11        1.18       20.75     17.68 o
  -6   9  11       21.10        5.49     19.62 o
  -5   9  11        8.51       10.38     16.87 o
  -4   9  11       40.06       19.40     22.42 o
  -3   9  11        0.58      -22.42     22.42 o
  -2   9  11        8.55       33.65     17.23 o
  -1   9  11       49.34       42.83     21.78 o
  -9  10  11        1.44       -1.00     13.99 o
  -8  10  11        0.63      -17.67     18.45 o
  -7  10  11        6.27        6.08     18.02 o
  -6  10  11        3.06       12.67     18.23 o
  -5  10  11       15.51       -7.74     19.76 o
  -4  10  11       62.40       63.39     25.44 o
  -3  10  11        0.09      -23.29     23.72 o
   0 -11  12        3.47      -14.79     14.79 o
   1 -11  12       46.89       38.41     14.36 o
   2 -11  12        6.91       -5.06     11.55 o
   3 -11  12        0.96       -6.25     13.07 o
  -2 -10  12       50.37       65.54     20.48 o
  -1 -10  12      162.12      173.68     18.99 o
   0 -10  12      121.33      158.18     17.34 o
   1 -10  12       13.12       21.23     10.67 o
   2 -10  12        8.05        5.59     10.95 o
   3 -10  12       76.96       76.26     19.09 o
   4 -10  12       77.20       85.47     10.44 o
   5 -10  12       24.51       26.72      8.00 o
  -4  -9  12       21.43       10.66     16.19 o
  -3  -9  12        8.65       27.77     10.84 o
  -2  -9  12        0.33       13.78      9.26 o
  -1  -9  12       20.86        9.81     17.81 o
   0  -9  12       39.90       50.18     11.27 o
   1  -9  12       52.23       56.35     10.45 o
   2  -9  12       11.97        9.03     14.02 o
   3  -9  12       11.05       20.49      8.33 o
   4  -9  12      108.28      104.04     10.02 o
   5  -9  12       83.42      100.05      8.94 o
   6  -9  12        0.43       -7.37      7.37 o
  -5  -8  12        1.74        3.18     12.65 o
  -4  -8  12        0.19        2.17     11.39 o
  -3  -8  12       12.76       10.46     10.86 o
  -2  -8  12       62.12       54.37      9.86 o
  -1  -8  12        2.48        0.03     13.51 o
   0  -8  12       25.54       14.90      8.98 o
   1  -8  12       21.10       14.48      8.86 o
   2  -8  12      128.84      119.75     11.22 o
   3  -8  12       33.50       39.67      8.17 o
   4  -8  12       37.66       31.22      7.49 o
   5  -8  12       84.48       96.38     10.52 o
   6  -8  12        4.51        0.86     10.78 o
  -6  -7  12       32.81       28.20     14.68 o
  -5  -7  12       23.93       36.70     13.76 o
  -4  -7  12        4.83       15.55     10.11 o
  -3  -7  12       14.58        7.58     12.26 o
  -2  -7  12       52.04       54.28      9.22 o
  -1  -7  12      141.79      165.08     14.04 o
   0  -7  12        0.70       -5.13      8.46 o
   1  -7  12        3.00       13.21      8.02 o
   2  -7  12      177.89      174.72     12.61 o
   3  -7  12       16.63       22.55      7.20 o
   4  -7  12        2.76        1.95      5.69 o
   5  -7  12        3.64        7.67      8.28 o
  -7  -6  12        1.58        2.29     21.34 o
  -6  -6  12        6.20       16.89     13.08 o
  -5  -6  12       29.30       15.01     12.43 o
  -4  -6  12       60.82       85.71     11.53 o
  -3  -6  12       28.11       31.83      9.23 o
  -2  -6  12       34.59       35.33      8.49 o
  -1  -6  12      312.48      312.81     18.21 o
   0  -6  12       35.81       47.36      8.45 o
   1  -6  12      144.27      139.57      9.74 o
   2  -6  12      196.33      174.45     12.49 o
   3  -6  12       94.22       87.63     11.70 o
   4  -6  12        2.48        1.86      5.38 o
   5  -6  12        1.13        9.10      5.41 o
   6  -6  12       30.76        2.59     26.30 o
   7  -6  12        4.99       52.18     29.75 o
  -8  -5  12        0.42        0.03     17.07 o
  -7  -5  12       28.42       33.20     17.92 o
  -6  -5  12       14.82       41.01     13.23 o
  -5  -5  12        1.07       -8.22      9.42 o
  -4  -5  12      112.00      106.81     12.15 o
  -3  -5  12       89.08      106.95     11.39 o
  -2  -5  12        5.37        8.57      8.23 o
  -1  -5  12       53.49       58.91      8.94 o
   0  -5  12       83.74       97.13      8.43 o
   1  -5  12      215.53      214.56     11.17 o
   2  -5  12       15.27       15.49      6.42 o
   3  -5  12        6.31       14.73      5.76 o
   4  -5  12        3.44        9.43      5.73 o
   5  -5  12        4.40       -3.75      5.60 o
   6  -5  12        7.58       23.50     19.19 o
   7  -5  12        5.38       28.03     28.03 o
  -9  -4  12        0.60        9.16     19.54 o
  -8  -4  12        0.09       15.77     13.83 o
  -7  -4  12       62.47       69.10     15.46 o
  -6  -4  12       52.81       51.03     13.55 o
  -5  -4  12       98.33      114.00     15.56 o
  -4  -4  12        3.07        2.29     13.94 o
  -3  -4  12      225.25      212.95     11.99 o
  -2  -4  12      193.71      186.94     10.54 o
  -1  -4  12       15.30       16.13      7.96 o
   0  -4  12        7.74       13.05      6.46 o
   1  -4  12       37.01       30.41      6.42 o
   2  -4  12      125.21      132.50      9.26 o
   3  -4  12       12.61        8.18      5.67 o
   4  -4  12      110.84       94.23      6.57 o
   5  -4  12      162.93      148.97      9.38 o
   6  -4  12       19.44        7.06      7.59 o
   7  -4  12       15.67       21.49      5.78 o
  -9  -3  12        0.27        9.52     14.24 o
  -8  -3  12        0.89      -12.14     12.14 o
  -7  -3  12        0.59        3.31     10.68 o
  -6  -3  12       47.25       34.51     22.36 o
  -5  -3  12      145.78      150.59     15.87 o
  -4  -3  12       11.73       21.09     13.21 o
  -3  -3  12       82.07       79.47      8.49 o
  -2  -3  12      106.52      107.08      8.40 o
  -1  -3  12      279.42      295.03     17.20 o
   0  -3  12        1.43        0.22      5.85 o
   1  -3  12        3.96       11.77      6.02 o
   2  -3  12       62.63       64.44      6.19 o
   3  -3  12       62.92       83.72      8.99 o
   4  -3  12       70.85       83.60      7.39 o
   5  -3  12       73.89       61.30      6.95 o
   6  -3  12        5.93       11.47      5.57 o
   7  -3  12       45.91       51.31     14.23 o
 -10  -2  12       14.26       -8.41     15.05 o
  -9  -2  12        1.08       -4.95     17.33 o
  -8  -2  12       14.92        9.35     12.28 o
  -7  -2  12        2.97        9.94     10.39 o
  -6  -2  12        2.11       -0.14      9.08 o
  -5  -2  12      511.47      504.21     24.31 o
  -4  -2  12      298.61      269.10     14.81 o
  -3  -2  12        7.49       -4.56      6.31 o
  -2  -2  12        4.50       -2.88      5.97 o
  -1  -2  12      134.17      122.69      9.42 o
   0  -2  12       99.74       97.30      7.60 o
   1  -2  12       35.51       41.35      6.76 o
   2  -2  12      131.19      136.57     10.72 o
   3  -2  12        0.63       -0.04      5.84 o
   4  -2  12       11.96       17.34      6.39 o
   5  -2  12        1.19        7.78      5.91 o
   6  -2  12        3.63       12.56      6.51 o
 -10  -1  12        1.35       15.87     18.11 o
  -9  -1  12        0.00        0.38     13.25 o
  -8  -1  12       27.08       38.02     13.10 o
  -7  -1  12        7.73        2.53     10.58 o
  -6  -1  12      143.86      119.03     11.51 o
  -5  -1  12       33.79       35.74      8.78 o
  -4  -1  12       95.65       90.21      8.95 o
  -3  -1  12      102.81      101.19      8.88 o
  -2  -1  12      105.79      107.42      9.16 o
  -1  -1  12       96.41       96.02      8.33 o
   0  -1  12      215.34      216.82     11.90 o
   1  -1  12      209.97      227.72     12.14 o
   2  -1  12       68.20       80.14      7.91 o
   3  -1  12       16.60        8.09      6.62 o
   4  -1  12       46.21       52.21      7.72 o
   5  -1  12       96.97      112.38      9.63 o
   6  -1  12        5.11       25.26      7.43 o
 -11   0  12        0.13       -1.44     14.45 o
 -10   0  12       11.02       24.61     14.50 o
  -9   0  12        4.48       10.46     12.66 o
  -8   0  12        0.01        8.31     12.34 o
  -7   0  12       31.95       28.26     10.75 o
  -6   0  12        3.58        7.42      9.52 o
  -5   0  12        5.07       14.53      9.44 o
  -4   0  12        0.69       -3.73      7.49 o
  -3   0  12       38.08       39.85      7.95 o
  -2   0  12       25.09       26.85      7.45 o
  -1   0  12        1.22       -5.97      7.64 o
   0   0  12        7.36        2.22      6.90 o
   1   0  12       34.99       41.27      7.80 o
   2   0  12      117.81       92.27      8.69 o
   3   0  12        0.44        9.70      6.65 o
   4   0  12       24.16       27.09     10.01 o
   5   0  12       30.40       46.47      9.84 o
   6   0  12        0.67        5.36      8.33 o
 -11   1  12        8.27       -8.41     14.18 o
 -10   1  12       10.18        8.37     15.21 o
  -9   1  12       12.62       18.64     15.95 o
  -8   1  12       19.71       33.77     16.82 o
  -7   1  12        0.90       -0.23     11.90 o
  -6   1  12       56.77       63.34     11.70 o
  -5   1  12       16.20        9.06      9.50 o
  -4   1  12      161.20      151.93     15.68 o
  -3   1  12        0.43       -6.94      8.16 o
  -2   1  12      239.44      232.15     15.20 o
  -1   1  12      187.97      199.06     13.35 o
   0   1  12       90.91       91.89     11.95 o
   1   1  12        2.78       -2.31      7.41 o
   2   1  12      156.40      164.38     12.70 o
   3   1  12      172.10      176.18     21.59 o
   4   1  12       51.51       54.34     11.19 o
   5   1  12       13.06       10.43      9.28 o
 -11   2  12        1.38      -15.07     15.07 o
 -10   2  12        0.13       -5.74     21.78 o
  -9   2  12        0.07      -14.12     14.12 o
  -8   2  12       22.35       23.66     16.26 o
  -7   2  12       38.05       41.32     13.50 o
  -6   2  12       12.08       22.69     12.26 o
  -5   2  12       11.47        4.63      9.37 o
  -4   2  12      274.61      266.44     26.03 o
  -3   2  12       87.25       86.92     11.29 o
  -2   2  12        4.62       -4.30      7.86 o
  -1   2  12        3.38       -8.29      8.29 o
   0   2  12       82.17       79.98     10.39 o
   1   2  12       85.33       85.76     10.64 o
   2   2  12       32.85       32.76      9.34 o
   3   2  12        0.74        0.46      8.66 o
   4   2  12        7.72       10.71      8.79 o
   5   2  12        4.30       -9.70     11.33 o
 -11   3  12        2.68       14.51     25.23 o
 -10   3  12        5.71        2.40     15.99 o
  -9   3  12        0.00       -7.54     15.40 o
  -8   3  12        0.84       14.47     15.78 o
  -7   3  12        0.34        3.28     12.08 o
  -6   3  12       18.87       16.90     12.06 o
  -5   3  12      190.27      195.11     15.42 o
  -4   3  12      187.55      193.85     23.13 o
  -3   3  12      333.07      291.52     21.20 o
  -2   3  12      162.16      158.76     14.94 o
  -1   3  12        9.54       13.96      8.73 o
   0   3  12      122.62      118.20     21.60 o
   1   3  12       42.10       51.69     10.39 o
   2   3  12        0.95        1.26     10.71 o
   3   3  12        2.14      -10.24     10.24 o
   4   3  12        4.09       -7.50      8.91 o
 -12   4  12        0.65      -18.84     18.84 o
 -11   4  12        3.86      -16.30     59.08 o
 -10   4  12        5.67       33.66     17.96 o
  -9   4  12       16.16       30.79     16.43 o
  -8   4  12       17.31        4.17     15.85 o
  -7   4  12       19.65        2.00     11.04 o
  -6   4  12       10.12        7.83     15.77 o
  -5   4  12       52.45       30.00     10.52 o
  -4   4  12       57.55       54.63     13.06 o
  -3   4  12       21.91       17.85     11.03 o
  -2   4  12        7.62       11.56     10.58 o
  -1   4  12       27.70       25.59     11.17 o
   0   4  12       38.06       43.85     11.51 o
   1   4  12       45.63       55.38     14.88 o
   2   4  12       92.03       77.18     13.81 o
   3   4  12       13.15       15.88     10.84 o
 -11   5  12        3.20       12.53     18.48 o
 -10   5  12        4.17        3.97     25.87 o
  -9   5  12       11.04       -0.71     30.62 o
  -8   5  12       38.99       54.04     17.82 o
  -7   5  12       65.27       84.57     18.29 o
  -6   5  12       45.46       38.22     13.73 o
  -5   5  12        2.00        0.29     11.90 o
  -4   5  12       12.57       -3.15     10.83 o
  -3   5  12      116.85      104.81     14.92 o
  -2   5  12      152.21      197.25     20.78 o
  -1   5  12        4.40       20.14     11.18 o
   0   5  12        0.48       17.84     11.12 o
   1   5  12       14.66       23.54     11.97 o
   2   5  12       20.03       12.09     10.88 o
 -11   6  12        1.44       -1.27     17.51 o
 -10   6  12        2.22      -17.21     17.21 o
  -9   6  12       18.40        9.11     17.96 o
  -8   6  12       29.30       40.02     17.68 o
  -7   6  12       18.90       45.49     17.38 o
  -6   6  12        0.18      -12.38     12.38 o
  -5   6  12       99.31       69.83     15.28 o
  -4   6  12      233.88      253.98     27.70 o
  -3   6  12      107.60       81.41     25.23 o
  -2   6  12       28.49       19.85     11.99 o
  -1   6  12        0.45       -6.50     11.36 o
   0   6  12       15.60       50.68     13.44 o
   1   6  12       29.15       42.78     13.67 o
 -11   7  12       13.90       22.72     32.56 o
 -10   7  12        0.19      -11.52     58.64 o
  -9   7  12        1.06      -18.14     19.40 o
  -8   7  12        8.98       19.57     15.82 o
  -7   7  12        4.87        4.57     20.70 o
  -6   7  12       11.77      -15.83     15.83 o
  -5   7  12        1.91        6.68     14.10 o
  -4   7  12        0.11       15.73     15.51 o
  -3   7  12       15.09       -0.86     15.34 o
  -2   7  12        0.74       21.16     19.62 o
  -1   7  12        1.54      -14.61     14.61 o
   0   7  12       52.90       46.93     18.13 o
 -10   8  12       12.31        3.92     14.49 o
  -9   8  12        2.14       16.55     19.62 o
  -8   8  12        0.89      -17.82     17.82 o
  -7   8  12        0.03      -16.87     23.72 o
  -6   8  12       34.92       55.14     19.89 o
  -5   8  12        7.15       -3.88     23.29 o
  -4   8  12        1.01       -3.14     16.64 o
  -3   8  12        5.64       -5.70     15.09 o
  -2   8  12        1.19        2.62     16.58 o
  -1   8  12       56.91       46.50     17.37 o
  -9   9  12        0.04      -28.91     30.83 o
  -8   9  12        0.21        4.72     28.46 o
  -7   9  12        0.29       -8.95     18.84 o
  -6   9  12       15.30       19.80     19.49 o
  -5   9  12        0.40       16.82     21.56 o
  -4   9  12        2.20      -20.70     20.70 o
  -3   9  12        0.12       18.97     23.72 o
   0 -10  13       16.87       21.07     12.48 o
   1 -10  13       21.74       20.87     10.69 o
   2 -10  13       16.71       24.88     19.59 o
  -3  -9  13      103.55      107.78     16.68 o
  -2  -9  13      213.99      197.40     14.32 o
  -1  -9  13        9.96        2.13     12.73 o
   0  -9  13       31.81       30.63     10.38 o
   1  -9  13        6.30       21.36     10.01 o
   2  -9  13       69.62       62.74     12.30 o
   3  -9  13       19.14        2.10     14.22 o
   4  -9  13       16.29       26.51     11.45 o
  -4  -8  13        5.53       25.90     11.67 o
  -3  -8  13       15.24       29.28     15.31 o
  -2  -8  13        2.82        8.59      9.65 o
  -1  -8  13       18.35       28.20     10.44 o
   0  -8  13        2.27        1.13      8.89 o
   1  -8  13        1.04       -1.31      8.71 o
   2  -8  13       89.91       72.90     11.91 o
   3  -8  13       19.70       34.47     11.95 o
   4  -8  13        8.93       23.14      7.36 o
   5  -8  13        0.97       33.49      7.41 o
  -6  -7  13        3.14        0.04     12.98 o
  -5  -7  13        0.34        6.56     12.89 o
  -4  -7  13       28.42       30.38     10.91 o
  -3  -7  13        5.06        2.50      8.86 o
  -2  -7  13       74.10       79.81      9.49 o
  -1  -7  13       51.95       71.05     14.54 o
   0  -7  13       84.76      112.60     12.08 o
   1  -7  13        7.62       17.79      8.51 o
   2  -7  13       75.10       62.60      9.39 o
   3  -7  13      229.41      231.40     12.73 o
   4  -7  13        4.81        4.79      7.36 o
   5  -7  13       15.01       21.12      8.90 o
  -7  -6  13       47.63       17.70     16.76 o
  -6  -6  13        0.02       22.53     15.47 o
  -5  -6  13        2.01       -3.81     14.45 o
  -4  -6  13       29.04       33.00     10.15 o
  -3  -6  13       33.45       19.88     16.60 o
  -2  -6  13        2.75       14.20      8.76 o
  -1  -6  13        0.28       -5.59      9.96 o
   0  -6  13      188.83      200.74     13.11 o
   1  -6  13       37.05       26.94      7.33 o
   2  -6  13       25.49       27.04      7.53 o
   3  -6  13        0.50       -3.84      6.26 o
   4  -6  13       23.76       14.45      8.00 o
   5  -6  13        0.46        4.90      6.41 o
   6  -6  13        0.53        4.74     28.03 o
  -8  -5  13        3.45       27.52     17.98 o
  -7  -5  13        0.28        7.13     15.38 o
  -6  -5  13       34.11       23.01     12.90 o
  -5  -5  13       11.10        5.91     10.16 o
  -4  -5  13       24.36       23.73      9.40 o
  -3  -5  13      149.09      141.48     12.33 o
  -2  -5  13       55.82       54.86      9.27 o
  -1  -5  13       11.05       11.55      7.89 o
   0  -5  13      230.81      228.31     13.54 o
   1  -5  13      140.47      135.53     11.63 o
   2  -5  13       64.84       57.56      7.99 o
   3  -5  13        4.22        5.19      6.15 o
   4  -5  13        2.02       -3.09      5.36 o
   5  -5  13        3.37        8.31      6.02 o
   6  -5  13        7.06        8.34     23.72 o
  -8  -4  13        0.07       10.41     17.23 o
  -7  -4  13        0.77       18.38     13.97 o
  -6  -4  13       41.86       18.99     13.11 o
  -5  -4  13      203.45      193.87     15.60 o
  -4  -4  13      106.57      113.74     12.25 o
  -3  -4  13        8.39        3.07      6.66 o
  -2  -4  13        2.34       -4.20      7.63 o
  -1  -4  13       89.89      108.10     10.15 o
   0  -4  13        1.64       -6.51      6.51 o
   1  -4  13        7.97        4.97      6.00 o
   2  -4  13       49.37       41.56      7.63 o
   3  -4  13       34.36       46.18      7.56 o
   4  -4  13        3.23        1.60      5.74 o
   5  -4  13       22.96       10.98      5.62 o
   6  -4  13       71.67       57.23      7.18 o
  -9  -3  13        6.67      -17.04     17.04 o
  -8  -3  13       25.68       52.43     18.97 o
  -7  -3  13        2.76       -4.24     12.03 o
  -6  -3  13        1.52      -10.94     10.94 o
  -5  -3  13       15.71       18.30     10.71 o
  -4  -3  13        6.55       14.86      9.71 o
  -3  -3  13       51.12       57.06      7.91 o
  -2  -3  13       62.00       71.06      7.37 o
  -1  -3  13       25.82       19.65      7.74 o
   0  -3  13      150.05      142.68      9.79 o
   1  -3  13        8.38       11.38      7.04 o
   2  -3  13        0.31        1.82      6.40 o
   3  -3  13       10.25        2.66      5.77 o
   4  -3  13      110.10       90.36      8.17 o
   5  -3  13      135.67      134.30      9.06 o
  -9  -2  13        6.65       13.52     23.03 o
  -8  -2  13        8.51        8.45     12.13 o
  -7  -2  13       88.23       82.79     15.02 o
  -6  -2  13        2.78        4.09     11.34 o
  -5  -2  13       29.70       25.26     10.01 o
  -4  -2  13        4.94       15.07      7.90 o
  -3  -2  13      267.42      268.30     13.40 o
  -2  -2  13       13.56        6.31     10.09 o
  -1  -2  13        3.53       -0.16      7.18 o
   0  -2  13       19.83       19.50      7.28 o
   1  -2  13       81.60       81.41      7.68 o
   2  -2  13        1.77       -6.65      6.65 o
   3  -2  13       33.35       22.21      7.01 o
   4  -2  13        0.47        1.16      6.42 o
   5  -2  13       36.33       47.84      7.68 o
 -10  -1  13        1.39        5.61     14.85 o
  -9  -1  13        1.67       19.48     14.05 o
  -8  -1  13       19.63       17.85     12.34 o
  -7  -1  13      160.89      138.04     16.78 o
  -6  -1  13      164.78      158.28     21.76 o
  -5  -1  13        3.27        9.46     10.70 o
  -4  -1  13       26.44       30.56     11.69 o
  -3  -1  13       55.81       65.05      8.23 o
  -2  -1  13      110.47      120.90      9.04 o
  -1  -1  13        0.41        4.98      7.74 o
   0  -1  13       11.53        6.00      7.37 o
   1  -1  13       29.47       22.08      7.13 o
   2  -1  13      186.61      194.93     14.47 o
   3  -1  13       80.71       85.14      9.17 o
   4  -1  13        0.09       11.14      7.35 o
   5  -1  13       29.05       28.49      8.00 o
 -10   0  13        2.68       -5.38     13.69 o
  -9   0  13       15.25      -10.47     13.18 o
  -8   0  13        0.25        3.89     13.11 o
  -7   0  13       14.43       -1.76      9.86 o
  -6   0  13        6.32        7.20     11.13 o
  -5   0  13        6.12        4.28      9.11 o
  -4   0  13       25.79       33.77      9.63 o
  -3   0  13        1.26       -4.12      7.23 o
  -2   0  13       59.53       57.29      8.33 o
  -1   0  13       20.29       29.66      8.99 o
   0   0  13       42.62       46.13     10.71 o
   1   0  13       70.66       54.86      9.65 o
   2   0  13      177.88      195.36     13.79 o
   3   0  13      122.20      140.05     12.86 o
   4   0  13        9.26       15.53      9.11 o
   5   0  13        4.54        0.57     11.42 o
 -11   1  13        0.09       -3.70     14.67 o
 -10   1  13        0.04       19.30     13.92 o
  -9   1  13        0.09        0.88     15.04 o
  -8   1  13        1.90       -5.61     20.70 o
  -7   1  13        1.30       -0.71     11.83 o
  -6   1  13        8.18        8.61     14.23 o
  -5   1  13       11.63       -0.45     11.20 o
  -4   1  13      170.05      168.33     23.31 o
  -3   1  13       48.01       35.30     10.31 o
  -2   1  13       25.19       27.33      7.82 o
  -1   1  13       40.95       47.76     10.27 o
   0   1  13      110.24      116.03     11.74 o
   1   1  13        1.15       -5.95      8.07 o
   2   1  13       42.63       46.00      9.63 o
   3   1  13       94.91       99.36     11.46 o
   4   1  13       20.92       29.65     11.48 o
 -11   2  13        0.13       -5.62     25.44 o
 -10   2  13       32.62       36.55     19.06 o
  -9   2  13        0.59      -11.08     16.29 o
  -8   2  13        9.69       14.54     14.63 o
  -7   2  13       26.24       30.17     14.44 o
  -6   2  13       26.33       27.68     12.41 o
  -5   2  13        2.47       12.57     11.68 o
  -4   2  13       14.38        7.47     13.14 o
  -3   2  13       37.14       49.83     12.03 o
  -2   2  13        0.97       -8.47      8.47 o
  -1   2  13        3.53        4.38      8.57 o
   0   2  13       69.64       79.44     11.02 o
   1   2  13      110.37       97.90     11.70 o
   2   2  13       15.83        0.42      8.84 o
   3   2  13        0.23       -1.63      9.02 o
 -11   3  13        0.77       27.01     18.35 o
 -10   3  13        9.02       31.33     46.14 o
  -9   3  13       15.11        4.41     16.01 o
  -8   3  13        3.34       14.01     17.46 o
  -7   3  13        0.18        4.71     12.21 o
  -6   3  13      163.06      162.16     18.29 o
  -5   3  13       12.07        2.76     11.48 o
  -4   3  13       17.91       14.06     19.04 o
  -3   3  13       16.47       12.07     11.13 o
  -2   3  13       36.87       28.03     11.36 o
  -1   3  13        1.47       -1.33     13.53 o
   0   3  13       14.11       -1.16      9.35 o
   1   3  13        6.39       26.39      9.98 o
   2   3  13       28.23       43.75     10.81 o
   3   3  13        0.22       27.74      9.86 o
 -11   4  13        0.10       -8.85     17.98 o
 -10   4  13        8.49       45.42     18.53 o
  -9   4  13        8.11        2.04     17.48 o
  -8   4  13        1.34        9.49     20.70 o
  -7   4  13       29.68       14.75     23.97 o
  -6   4  13       27.34       25.40     12.46 o
  -5   4  13       82.90       77.17     17.90 o
  -4   4  13       69.28       73.90     13.84 o
  -3   4  13        2.19        4.71     10.89 o
  -2   4  13       62.46       50.79     15.22 o
  -1   4  13       80.29       80.38     13.98 o
   0   4  13        0.49        9.97     11.17 o
   1   4  13        1.11        2.19     11.83 o
   2   4  13        2.40       18.26     11.17 o
 -11   5  13        0.01       14.15     17.18 o
 -10   5  13        0.42       -7.85     16.26 o
  -9   5  13        0.20       -4.63     16.56 o
  -8   5  13        4.66        7.98     17.07 o
  -7   5  13        0.45       -5.02     14.91 o
  -6   5  13        0.78       -9.75     15.21 o
  -5   5  13        8.90       29.70     15.22 o
  -4   5  13        0.58       13.81     15.16 o
  -3   5  13       25.05       15.67     17.14 o
  -2   5  13        3.09       10.24     14.05 o
  -1   5  13        0.27       22.71     12.77 o
   0   5  13      105.66      119.46     15.58 o
   1   5  13        9.41       26.16     13.23 o
 -10   6  13       10.03       34.32     20.40 o
  -9   6  13        0.00       13.83     17.51 o
  -8   6  13        6.03       -8.50     19.40 o
  -7   6  13       23.83       39.78     18.33 o
  -6   6  13       28.25       19.87     17.96 o
  -5   6  13        9.81       17.51     29.11 o
  -4   6  13       93.41       82.73     20.37 o
  -3   6  13       60.78       34.57     16.57 o
  -2   6  13        1.07        0.73     12.57 o
  -1   6  13       20.54       37.37     12.99 o
   0   6  13        1.76       15.39     12.51 o
 -10   7  13        3.17        1.81     17.74 o
  -9   7  13        1.81       16.97     19.04 o
  -8   7  13        1.44      -16.16     16.16 o
  -7   7  13        2.91       16.80     26.09 o
  -6   7  13        4.81      -17.25     22.42 o
  -5   7  13       11.96       15.17     17.37 o
  -4   7  13        0.17       21.96     18.76 o
  -3   7  13        1.66       31.14     16.78 o
  -2   7  13       10.63       23.32     30.18 o
  -1   7  13       27.24       12.98     16.96 o
  -9   8  13        0.41        3.66     19.45 o
  -8   8  13        1.04       18.21     18.60 o
  -7   8  13       10.00       17.47     27.17 o
  -6   8  13        0.99       37.08     25.01 o
  -5   8  13       25.85       12.51     25.01 o
  -4   8  13       21.29       29.75     23.72 o
  -3   8  13        5.84       -2.75     17.68 o
  -1  -9  14       13.48       30.07     16.31 o
   0  -9  14       44.93       53.88     12.08 o
   1  -9  14       18.15       29.71     12.30 o
  -3  -8  14        0.49       12.72      9.21 o
  -2  -8  14       63.33       82.66     14.82 o
  -1  -8  14        4.57       34.11     12.36 o
   0  -8  14       55.47       49.57     10.93 o
   1  -8  14        0.68        0.68     10.94 o
   2  -8  14        2.52        6.24     10.01 o
   3  -8  14       23.89       23.91      8.46 o
  -5  -7  14       24.70       27.87     14.91 o
  -4  -7  14       12.35       12.22     10.16 o
  -3  -7  14        1.68       11.49      9.19 o
  -2  -7  14       11.67      -12.42     12.42 o
  -1  -7  14        7.97       -9.52      9.52 o
   0  -7  14      104.42      109.93     12.40 o
   1  -7  14        5.43       18.32     10.94 o
   2  -7  14       46.42       44.60     10.80 o
   3  -7  14       56.00       53.98     10.53 o
   4  -7  14       54.38       69.33      8.09 o
  -6  -6  14       15.23       23.04     13.49 o
  -5  -6  14        0.18       11.16     21.74 o
  -4  -6  14       18.28        8.60     10.10 o
  -3  -6  14       18.20       32.18      9.15 o
  -2  -6  14       26.35       39.74     18.38 o
  -1  -6  14        1.12        3.57      9.27 o
   0  -6  14       37.89       37.06      9.30 o
   1  -6  14      120.64      103.35     11.87 o
   2  -6  14       77.06       75.18      9.35 o
   3  -6  14        1.89       -6.88      6.88 o
   4  -6  14       14.80       -2.07      6.33 o
  -7  -5  14       11.30       19.64     25.87 o
  -6  -5  14       47.50       28.86     16.97 o
  -5  -5  14        7.67       -6.73     16.53 o
  -4  -5  14        3.77        3.00      9.22 o
  -3  -5  14       24.30       27.01     14.36 o
  -2  -5  14       51.18       56.05      9.77 o
  -1  -5  14       43.26       33.88      8.81 o
   0  -5  14       44.18       33.30      8.41 o
   1  -5  14        9.83        5.31      8.50 o
   2  -5  14       17.52       21.34      8.86 o
   3  -5  14       12.16        6.41      6.95 o
   4  -5  14        0.03        8.38      6.22 o
  -7  -4  14        8.54       -2.81     24.34 o
  -6  -4  14        2.61       -5.44     13.05 o
  -5  -4  14       26.73       42.32     11.09 o
  -4  -4  14      203.55      196.97     15.00 o
  -3  -4  14       39.83       54.71     10.71 o
  -2  -4  14      224.60      206.65     13.70 o
  -1  -4  14       67.55       82.73     10.11 o
   0  -4  14       29.95       29.32      8.15 o
   1  -4  14        1.61       -2.53      7.23 o
   2  -4  14       18.46       11.88      8.56 o
   3  -4  14        0.92        0.83      6.72 o
   4  -4  14        6.15        4.65      6.45 o
  -8  -3  14        8.88       -2.48     19.62 o
  -7  -3  14        4.06       28.91     24.09 o
  -6  -3  14        1.81       -2.66     12.34 o
  -5  -3  14       12.56       -8.21      8.96 o
  -4  -3  14      117.87       86.29     11.28 o
  -3  -3  14        9.76       13.25      7.50 o
  -2  -3  14       47.70       36.00      8.71 o
  -1  -3  14       61.57       70.92      9.54 o
   0  -3  14       37.24       47.74      9.92 o
   1  -3  14       65.04       59.51     10.48 o
   2  -3  14        9.80        5.80      7.45 o
   3  -3  14        9.71        3.31      6.15 o
   4  -3  14       20.35       34.97      7.49 o
  -9  -2  14        6.89        4.73     17.21 o
  -8  -2  14       24.12        9.50     15.33 o
  -7  -2  14        8.78       12.04     13.05 o
  -6  -2  14        6.78       13.45     11.94 o
  -5  -2  14       21.55       16.94      9.47 o
  -4  -2  14      168.51      154.55     13.62 o
  -3  -2  14       31.06       37.26      7.64 o
  -2  -2  14       40.46       30.84      8.85 o
  -1  -2  14       50.22       51.97      9.29 o
   0  -2  14       16.05        6.04      7.98 o
   1  -2  14       10.84        9.52      7.56 o
   2  -2  14       34.47       39.91      8.01 o
   3  -2  14       30.97       32.37     10.69 o
   4  -2  14       27.85       22.04      7.78 o
  -9  -1  14        1.04       11.55     16.60 o
  -8  -1  14        6.56       28.15     16.90 o
  -7  -1  14        0.37       -0.74     12.73 o
  -6  -1  14        1.27       12.15     11.59 o
  -5  -1  14      129.19      126.36     16.62 o
  -4  -1  14       95.43       84.89     10.09 o
  -3  -1  14       27.54       24.54      7.64 o
  -2  -1  14       37.98       41.76      9.13 o
  -1  -1  14        6.01        9.61     10.92 o
   0  -1  14        0.58       -7.45      7.45 o
   1  -1  14       44.15       43.63      8.50 o
   2  -1  14       12.44        9.38      9.15 o
   3  -1  14       13.03       22.87      9.66 o
   4  -1  14        0.15        9.11      9.18 o
 -10   0  14        2.78       -5.56     16.07 o
  -9   0  14       19.09       -6.28     17.00 o
  -8   0  14        6.18        2.97     16.15 o
  -7   0  14       13.29        4.44     13.49 o
  -6   0  14       13.50       -3.19     11.28 o
  -5   0  14      202.28      197.45     15.66 o
  -4   0  14      112.50      105.11     12.28 o
  -3   0  14        0.10        9.09     12.26 o
  -2   0  14       13.98        2.62      8.07 o
  -1   0  14       98.28      106.07     11.59 o
   0   0  14      167.21      168.75     13.35 o
   1   0  14       86.10       87.23     11.33 o
   2   0  14        1.03       -8.84      8.84 o
   3   0  14       24.09       27.02     10.18 o
 -10   1  14       13.49       25.59     15.08 o
  -9   1  14        0.42        2.20     20.82 o
  -8   1  14       24.40       36.22     25.44 o
  -7   1  14        3.97       -6.43     15.54 o
  -6   1  14       18.55       20.40     15.83 o
  -5   1  14        5.03       -6.91     11.20 o
  -4   1  14       42.43       12.93     12.05 o
  -3   1  14       49.13       61.54     10.13 o
  -2   1  14       39.48       35.69      8.05 o
  -1   1  14       14.51        0.23      8.95 o
   0   1  14      112.94      114.04     12.50 o
   1   1  14      127.73      129.41     13.33 o
   2   1  14        1.09        5.05      9.21 o
   3   1  14       15.67        9.92     12.40 o
 -10   2  14        4.05      -12.17     18.33 o
  -9   2  14        3.85      -14.05     17.68 o
  -8   2  14       12.24       -5.17     21.13 o
  -7   2  14        7.98        0.93     15.40 o
  -6   2  14       14.93       12.73     28.89 o
  -5   2  14        0.13      -11.32     11.32 o
  -4   2  14       26.43       39.47     12.56 o
  -3   2  14       26.95       18.16     11.63 o
  -2   2  14       40.64       33.69     11.79 o
  -1   2  14        1.27       -5.08      8.86 o
   0   2  14        1.99       -9.04      9.04 o
   1   2  14        5.78       -0.81      9.20 o
   2   2  14       33.08       26.45     10.00 o
 -10   3  14        3.87       -4.44     21.78 o
  -9   3  14        0.07       -7.59     17.13 o
  -8   3  14        0.27        2.38     16.13 o
  -7   3  14       12.89       44.39     18.26 o
  -6   3  14        4.47        5.83     36.22 o
  -5   3  14       62.03       66.35     17.56 o
  -4   3  14        7.32       -3.65     11.48 o
  -3   3  14        0.12        9.97     11.57 o
  -2   3  14        0.35       10.78     10.53 o
  -1   3  14       35.47       12.38     11.91 o
   0   3  14        2.22       -0.78     10.52 o
   1   3  14       29.30       10.70     12.05 o
   2   3  14        2.54      -12.44     13.13 o
 -10   4  14        0.32      -27.23     30.40 o
  -9   4  14        0.27       28.21     28.68 o
  -8   4  14       26.94        0.19     16.92 o
  -7   4  14        0.04      -15.59     15.59 o
  -6   4  14        0.90       17.05     15.59 o
  -5   4  14        0.89        7.33     15.95 o
  -4   4  14        0.65       14.72     11.48 o
  -3   4  14       19.39        3.76     13.55 o
  -2   4  14        8.62       17.31     12.48 o
  -1   4  14        0.41       -1.86     11.34 o
   0   4  14       74.53       57.25     14.35 o
   1   4  14       13.32       14.31     11.44 o
 -10   5  14        2.09       -3.60     23.93 o
  -9   5  14        0.06       14.98     18.75 o
  -8   5  14        4.65      -16.82     23.07 o
  -7   5  14       22.28       -3.45     20.70 o
  -6   5  14       11.46       15.57     16.43 o
  -5   5  14       11.15        8.86     16.39 o
  -4   5  14       52.37       30.72     17.44 o
  -3   5  14       63.27       74.96     15.10 o
  -2   5  14       41.81       51.07     14.20 o
  -1   5  14        0.04      -14.35     14.35 o
   0   5  14        2.34       -1.44     13.86 o
  -9   6  14        0.17        4.10     33.85 o
  -8   6  14        0.20      -12.07     23.72 o
  -7   6  14        0.79        3.02     21.99 o
  -6   6  14        3.81        0.86     22.42 o
  -5   6  14       17.77        6.85     20.70 o
  -4   6  14        2.07       14.68     15.64 o
  -3   6  14        0.19      -16.61     16.82 o
  -2   6  14       28.04       28.97     20.48 o
  -8   7  14       11.16       36.65     25.01 o
  -7   7  14        0.02      -24.58     24.58 o
  -6   7  14        0.33       16.82     22.42 o
  -5   7  14        0.34       13.46     17.18 o
  -4   7  14        1.77       16.59     17.40 o
  -3   7  14       10.93       -3.27     15.24 o
  -3  -7  15       29.31       36.76     20.96 o
  -2  -7  15       40.21       40.09     18.50 o
  -1  -7  15        6.31        2.33     10.57 o
   0  -7  15       15.19       18.25     12.45 o
   1  -7  15       30.23       11.11     11.46 o
   2  -7  15        7.16       19.84     18.11 o
  -4  -6  15       19.18       22.28     10.47 o
  -3  -6  15       19.48       22.92     12.93 o
  -2  -6  15       46.78       48.79     16.28 o
  -1  -6  15        3.37      -10.09     10.09 o
   0  -6  15        9.66       -3.85      9.87 o
   1  -6  15       30.80       27.83     10.19 o
   2  -6  15       83.90       91.60     14.44 o
  -6  -5  15        0.91       30.18     19.84 o
  -5  -5  15       11.93        7.01     12.22 o
  -4  -5  15       14.23       24.95     19.92 o
  -3  -5  15       11.81       37.01     12.68 o
  -2  -5  15       42.61       46.48     10.15 o
  -1  -5  15       52.82       57.56     10.15 o
   0  -5  15        0.43       13.14     10.37 o
   1  -5  15        0.10        2.71      8.73 o
   2  -5  15        6.42        1.72      7.76 o
   3  -5  15        5.84        2.29      7.34 o
  -6  -4  15        1.31        6.98     12.62 o
  -5  -4  15        1.59      -12.98     13.44 o
  -4  -4  15        7.88       -5.15      8.87 o
  -3  -4  15        1.02        8.26     11.59 o
  -2  -4  15       45.98       48.15      9.57 o
  -1  -4  15       17.53       10.24      8.39 o
   0  -4  15      103.69      102.92     10.73 o
   1  -4  15       22.61        6.31      9.18 o
   2  -4  15        0.90      -11.84     12.74 o
   3  -4  15        2.16       -6.95      6.95 o
  -7  -3  15        2.23      -11.87     12.43 o
  -6  -3  15        0.54        4.65     12.23 o
  -5  -3  15       38.66       41.29     10.54 o
  -4  -3  15        8.84       10.47      9.17 o
  -3  -3  15       37.09       32.12     10.67 o
  -2  -3  15        3.06       -1.91      8.20 o
  -1  -3  15        0.48       -4.34      8.06 o
   0  -3  15       29.94       21.32      8.59 o
   1  -3  15       45.36       35.72     12.20 o
   2  -3  15        1.29        9.02      9.03 o
   3  -3  15        9.83       12.74      8.05 o
  -8  -2  15        1.73       -0.62     15.51 o
  -7  -2  15        3.34        5.07     12.94 o
  -6  -2  15       11.04        8.07     11.65 o
  -5  -2  15       11.50        2.77      9.54 o
  -4  -2  15        6.49       -4.39      8.72 o
  -3  -2  15       31.94       27.22      7.98 o
  -2  -2  15       17.94       10.69      8.92 o
  -1  -2  15       44.96       37.39      9.42 o
   0  -2  15       24.20       24.09      8.86 o
   1  -2  15        5.17       14.00      9.72 o
   2  -2  15       34.15       58.20     10.79 o
   3  -2  15        0.54       -2.66     12.26 o
  -8  -1  15        0.13        7.11     16.16 o
  -7  -1  15        0.55       -8.86     13.03 o
  -6  -1  15       11.12        3.48     17.49 o
  -5  -1  15        8.46       -1.57      9.65 o
  -4  -1  15        9.21       12.65      8.63 o
  -3  -1  15        3.94        5.81      7.86 o
  -2  -1  15        0.46        5.57      8.60 o
  -1  -1  15       10.32       17.07      9.12 o
   0  -1  15        0.42       -1.92      8.60 o
   1  -1  15        0.12        5.15     10.95 o
   2  -1  15       30.63       23.42     10.12 o
  -9   0  15        0.64        4.30     16.92 o
  -8   0  15       13.06       -3.23     16.47 o
  -7   0  15       88.03       87.32     15.45 o
  -6   0  15       36.07       24.97     12.80 o
  -5   0  15        1.84        9.61     10.27 o
  -4   0  15       51.40       42.45     10.43 o
  -3   0  15       37.41       39.72      9.69 o
  -2   0  15        6.66       -9.44      9.44 o
  -1   0  15       28.81       11.31      9.43 o
   0   0  15       54.08       61.47     10.73 o
   1   0  15       17.36       14.97      9.65 o
   2   0  15        1.72       -6.89     10.11 o
  -9   1  15       13.61       19.66     17.23 o
  -8   1  15        0.84        2.30     21.34 o
  -7   1  15       70.14       56.48     16.26 o
  -6   1  15       59.50       81.32     14.73 o
  -5   1  15        0.81       -3.60     10.33 o
  -4   1  15       37.57       37.21     10.31 o
  -3   1  15       26.37       25.61      9.70 o
  -2   1  15        9.85       16.99     11.26 o
  -1   1  15       17.48       17.46      9.82 o
   0   1  15        0.33       -0.81      9.44 o
   1   1  15       12.13       13.48     10.15 o
  -9   2  15        1.98       -3.02     22.42 o
  -8   2  15        0.01        5.61     23.29 o
  -7   2  15        5.66        9.48     16.64 o
  -6   2  15        3.21        1.77     43.34 o
  -5   2  15       12.46        1.24     12.05 o
  -4   2  15       16.35       10.67     13.80 o
  -3   2  15       10.73       -0.19      9.01 o
  -2   2  15       33.35       16.04      9.52 o
  -1   2  15       52.91       40.27     12.51 o
   0   2  15        2.53        7.96     11.64 o
   1   2  15       64.18       55.30     12.43 o
  -9   3  15        0.03       15.52     25.01 o
  -8   3  15        4.12        0.43     23.29 o
  -7   3  15        1.32       27.43     29.32 o
  -6   3  15       22.97      -15.85     15.85 o
  -5   3  15        8.41       -5.17     14.09 o
  -4   3  15        2.62        1.66     11.23 o
  -3   3  15       23.50       -5.70     11.90 o
  -2   3  15       14.22       20.63     12.93 o
  -1   3  15        0.25      -11.49     11.49 o
   0   3  15        8.00        2.95     13.20 o
  -9   4  15        0.05        2.59     26.73 o
  -8   4  15        0.27      -21.56     21.56 o
  -7   4  15       11.94      -11.64     23.72 o
  -6   4  15        3.14       31.64     17.18 o
  -5   4  15        6.87        9.29     24.58 o
  -4   4  15        2.84       -7.31     15.29 o
  -3   4  15       57.97       47.10     14.25 o
  -2   4  15       10.81       -1.40     12.05 o
  -1   4  15       50.26       53.64     15.16 o
  -8   5  15        1.35       17.25     25.01 o
  -7   5  15        1.82       12.94     24.15 o
  -6   5  15        9.67       -1.53     16.27 o
  -5   5  15       11.40       52.58     24.36 o
  -4   5  15        2.95       12.92     15.41 o
  -3   5  15       36.37       20.64     21.13 o
  -2   5  15      100.74       97.94     17.47 o
  -7   6  15        0.16       41.83     22.85 o
  -6   6  15       13.98      -21.99     21.99 o
  -5   6  15        4.74        9.94     29.54 o
  -4   6  15       13.68       13.10     30.40 o
  -3  -5  16       23.36       32.87     12.94 o
  -2  -5  16       23.31       10.25     13.95 o
  -1  -5  16        1.62       -8.96      8.96 o
   0  -5  16       72.25       73.93     12.21 o
  -5  -4  16        0.98       -4.81     11.87 o
  -4  -4  16        2.46       -8.72      8.91 o
  -3  -4  16        2.78       11.39     12.28 o
  -2  -4  16       22.89       40.01     13.63 o
  -1  -4  16        4.36        8.31      9.06 o
   0  -4  16        1.59        6.35      9.87 o
   1  -4  16       23.21       25.34      9.98 o
  -6  -3  16        5.10       16.44     15.36 o
  -5  -3  16        0.80       13.69     10.31 o
  -4  -3  16        1.13       -4.78      8.66 o
  -3  -3  16       20.19       -6.28     11.94 o
  -2  -3  16      111.85      113.87     12.25 o
  -1  -3  16       61.61       73.74     11.20 o
   0  -3  16        0.18       -4.96     11.89 o
   1  -3  16        0.89        6.27     10.06 o
  -6  -2  16        1.42      -10.46     11.36 o
  -5  -2  16       24.90       17.14     10.72 o
  -4  -2  16        0.17       -4.73     11.21 o
  -3  -2  16        5.99        3.17     23.71 o
  -2  -2  16       11.21       12.36      9.31 o
  -1  -2  16       40.01       38.37     10.00 o
   0  -2  16        4.66       -1.77     10.01 o
   1  -2  16        1.35       -9.54      9.54 o
  -7  -1  16       34.77       38.80     15.16 o
  -6  -1  16        0.09      -12.12     12.12 o
  -5  -1  16       19.40       12.92     10.41 o
  -4  -1  16       11.56        6.12     15.29 o
  -3  -1  16       11.57        1.96     10.33 o
  -2  -1  16        0.00        6.55     10.44 o
  -1  -1  16        2.58       11.37      9.37 o
   0  -1  16       20.75       21.82      9.91 o
   1  -1  16        3.80        6.59     28.89 o
  -7   0  16        0.09       -3.32     12.70 o
  -6   0  16       12.16       27.03     13.64 o
  -5   0  16        0.54       15.07     11.83 o
  -4   0  16        7.12       24.68      9.35 o
  -3   0  16       34.15       38.82     13.26 o
  -2   0  16       10.36        4.02     10.86 o
  -1   0  16        0.47        1.29     10.91 o
   0   0  16       19.26        8.13      9.66 o
  -7   1  16        0.61      -12.22     12.22 o
  -6   1  16        5.84       -5.07     12.33 o
  -5   1  16        4.63       10.68     10.65 o
  -4   1  16        4.18       -9.50      9.50 o
  -3   1  16        1.68        4.15      9.29 o
  -2   1  16       14.48        0.31     11.98 o
  -1   1  16       12.42       17.45     12.06 o
  -7   2  16        0.62       -0.51     17.28 o
  -6   2  16       52.89       50.94     19.66 o
  -5   2  16       41.81       45.35     19.84 o
  -4   2  16        0.24        5.62     10.39 o
  -3   2  16        1.68       -5.99     13.38 o
  -2   2  16        0.07       19.54     16.60 o
  -1   2  16       28.93       12.82     13.75 o
  -7   3  16        0.05       14.81     17.86 o
  -6   3  16        0.04      -12.94     15.93 o
  -5   3  16        1.78      -15.99     15.99 o
  -4   3  16        6.38      -18.80     18.80 o
  -3   3  16        9.19      -13.37     13.37 o
  -2   3  16        8.13       -5.23     13.07 o
  -6   4  16        0.88      -14.95     16.67 o
  -5   4  16        2.61       -4.66     40.32 o
  -4   4  16        0.58      -16.33     16.33 o
  -4  -1  17       14.75        9.06     12.51 o
  -3  -1  17       15.78       20.22     21.56 o
 
